# Supplementary material for: Tris(3-methyl­anilinium) tetra­chlorido­zincate chloride hemihydrate
Source: Acta Crystallogr Sect E Struct Rep Online. 2011 Oct 29;67(Pt 11):m1622. doi: 10.1107/S1600536811044230 (PMC3247542; doi:10.1107/S1600536811044230)
Supplement: Supplementary file 1 [file e-67-m1622-sup1.cif]

##############################################################################
#                                                                            #
# This CIF contains the data in a paper accepted for publication in          #
# Acta Crystallographica Section E. It conforms to the requirements of       #
# Notes for Authors for Acta Crystallographica Section E, and has been       #
# peer reviewed under the auspices of the IUCr Commission on Journals.       #
#                                                                            #
# Full details of the Crystallographic Information File format               #
# are given in the paper "The Crystallographic Information File (CIF):       #
# a New Standard Archive File for Crystallography" by S. R. Hall, F. H.      #
# Allen and I. D. Brown [Acta Cryst. (1991), A47, 655-685].                  #
#                                                                            #
# The current version of the core CIF dictionary is obtainable from          #
# ftp://ftp.iucr.org/pub/cif_core.dic.                                       #
#                                                                            #
# Software is freely available for graphical display of the structure(s)     #
# in this CIF. For information consult the CIF software page                 #
# http://www.iucr.org/resources/cif/software.                                #
#                                                                            #
# This file may be used for bona fide research purposes within the           #
# scientific community so long as proper attribution is given to the journal # 
# article from which it was obtained.                                        #
#                                                                            #
##############################################################################
data_I
_audit_creation_method     SHELXL-97
_chemical_name_systematic
;
Tris(3-methylanilinium) tetrachloridozincate chloride hemihydrate
;
_chemical_name_common     ?
_chemical_formula_moiety     '3(C7 H10 N +), Cl4 Zn 2-, Cl -, 0.5(H2 O)'
_chemical_formula_sum     'C21 H31 Cl5 N3 O0.5 Zn'
_chemical_formula_iupac     '(C7 H10 N)3 [Zn Cl4] Cl, 0.5H2 O'
_chemical_formula_weight     576.13
_chemical_melting_point     ?
_symmetry_cell_setting     monoclinic
_symmetry_space_group_name_H-M     'C 2/c'
_symmetry_space_group_name_Hall     '-C 2yc'
loop_
    _symmetry_equiv_pos_as_xyz
    'x, y, z'
    '-x, y, -z+1/2'
    'x+1/2, y+1/2, z'
    '-x+1/2, y+1/2, -z+1/2'
    '-x, -y, -z'
    'x, -y, z-1/2'
    '-x+1/2, -y+1/2, -z'
    'x+1/2, -y+1/2, z-1/2'
_cell_length_a     26.844(5)
_cell_length_b     7.7071(15)
_cell_length_c     28.605(6)
_cell_angle_alpha     90.00
_cell_angle_beta     114.52(3)
_cell_angle_gamma     90.00
_cell_volume     5385.(2)
_cell_formula_units_Z     8
_cell_measurement_reflns_used     21123
_cell_measurement_theta_min     3.07
_cell_measurement_theta_max     27.58
_cell_measurement_temperature     293(2)
_exptl_crystal_description     block
_exptl_crystal_colour     colorless
_exptl_crystal_size_max     0.36
_exptl_crystal_size_mid     0.32
_exptl_crystal_size_min     0.28
_exptl_crystal_density_diffrn     1.421
_exptl_crystal_density_meas     ?
_exptl_crystal_density_method     'not measured'
_exptl_crystal_F_000     2376
_exptl_absorpt_coefficient_mu     1.424
_exptl_absorpt_correction_type     multi-scan
_exptl_absorpt_process_details     '(CrystalClear; Rigaku, 2005)'
_exptl_absorpt_correction_T_min     0.9634
_exptl_absorpt_correction_T_max     0.9714
_exptl_special_details     ?
_diffrn_ambient_temperature     293(2)
_diffrn_radiation_type     MoK\a
_diffrn_radiation_wavelength     0.71073
_diffrn_radiation_source     'fine-focus sealed tube'
_diffrn_radiation_monochromator     graphite
_diffrn_measurement_device_type     'Rigaku Mercury2'
_diffrn_measurement_method     'CCD_Profile_fitting'
_diffrn_detector_area_resol_mean     13.6612
_diffrn_reflns_number     21123
_diffrn_reflns_av_R_equivalents     0.1137
_diffrn_reflns_av_sigmaI/netI     0.0853
_diffrn_reflns_theta_min     3.01
_diffrn_reflns_theta_max     25.00
_diffrn_reflns_theta_full     25.00
_diffrn_measured_fraction_theta_max     0.998
_diffrn_measured_fraction_theta_full     0.998
_diffrn_reflns_limit_h_min     -31
_diffrn_reflns_limit_h_max     31
_diffrn_reflns_limit_k_min     -9
_diffrn_reflns_limit_k_max     9
_diffrn_reflns_limit_l_min     -34
_diffrn_reflns_limit_l_max     34
_diffrn_standards_number     ?
_diffrn_standards_interval_count     ?
_diffrn_standards_interval_time     ?
_diffrn_standards_decay_%     ?
_refine_special_details
;
Refinement of <i>F</i>^2^ against ALL reflections. The weighted <i>R</i>-factor
<i>wR</i> and goodness of fit <i>S</i> are based on <i>F</i>^2^, conventional
<i>R</i>-factors <i>R</i> are based on <i>F</i>, with <i>F</i> set to zero for
negative <i>F</i>^2^. The threshold expression of <i>F</i>^2^ >
\s(<i>F</i>^2^) is used only for calculating <i>R</i>-factors(gt) <i>etc</i>.
and is not relevant to the choice of reflections for refinement.
<i>R</i>-factors based on <i>F</i>^2^ are statistically about twice as large
as those based on <i>F</i>, and <i>R</i>- factors based on ALL data will be
even larger.
;
_reflns_number_total     4728
_reflns_number_gt     2941
_reflns_threshold_expression     I>2sigma(I)
_refine_ls_structure_factor_coef     Fsqd
_refine_ls_matrix_type     full
_refine_ls_R_factor_all     0.1106
_refine_ls_R_factor_gt     0.0595
_refine_ls_wR_factor_gt     0.1163
_refine_ls_wR_factor_ref     0.1349
_refine_ls_goodness_of_fit_ref     0.994
_refine_ls_restrained_S_all     0.994
_refine_ls_number_reflns     4728
_refine_ls_number_parameters     286
_refine_ls_number_restraints     1
_refine_ls_hydrogen_treatment     mixed
_refine_ls_weighting_scheme     calc
_refine_ls_weighting_details
         'calc w=1/[\s^2^(Fo^2^)+(0.0496P)^2^+6.8371P] where P=(Fo^2^+2Fc^2^)/3'
_atom_sites_solution_hydrogens     geom
_atom_sites_solution_primary     direct
_atom_sites_solution_secondary     difmap
_refine_ls_shift/su_max     0.000
_refine_ls_shift/su_mean     0.000
_refine_diff_density_max     0.462
_refine_diff_density_min     -0.341
_refine_ls_extinction_method     'SHELXL97 (Sheldrick, 2008)'
_refine_ls_extinction_coef     0.038(5)
loop_
    _atom_type_symbol
    _atom_type_description
    _atom_type_scat_dispersion_real
    _atom_type_scat_dispersion_imag
    _atom_type_scat_source
    'C' 'C' 0.0033 0.0016
                         'International Tables Vol C Tables 4.2.6.8 and 6.1.1.4'
    'H' 'H' 0.0000 0.0000
                         'International Tables Vol C Tables 4.2.6.8 and 6.1.1.4'
    'N' 'N' 0.0061 0.0033
                         'International Tables Vol C Tables 4.2.6.8 and 6.1.1.4'
    'O' 'O' 0.0106 0.0060
                         'International Tables Vol C Tables 4.2.6.8 and 6.1.1.4'
    'Cl' 'Cl' 0.1484 0.1585
                         'International Tables Vol C Tables 4.2.6.8 and 6.1.1.4'
    'Zn' 'Zn' 0.2839 1.4301
                         'International Tables Vol C Tables 4.2.6.8 and 6.1.1.4'
_computing_data_collection     'CrystalClear (Rigaku, 2005)'
_computing_cell_refinement     'CrystalClear (Rigaku, 2005)'
_computing_data_reduction     'CrystalClear (Rigaku, 2005)'
_computing_structure_solution     'SHELXS97 (Sheldrick, 2008)'
_computing_structure_refinement     'SHELXL97 (Sheldrick, 2008)'
_computing_molecular_graphics     'SHELXTL (Sheldrick, 2008)'
_computing_publication_material     'SHELXTL (Sheldrick, 2008)'
loop_
    _atom_site_type_symbol
    _atom_site_label
    _atom_site_fract_x
    _atom_site_fract_y
    _atom_site_fract_z
    _atom_site_U_iso_or_equiv
    _atom_site_adp_type
    _atom_site_calc_flag
    _atom_site_refinement_flags
    _atom_site_occupancy
    _atom_site_symmetry_multiplicity
    _atom_site_disorder_assembly
    _atom_site_disorder_group
    Zn Zn1 0.05317(2) 0.72394(8) 0.18323(2) 0.0439(2) Uani d . 1 1 . .
    Cl Cl2 0.18258(5) 0.19741(18) 0.24934(5) 0.0515(4) Uani d . 1 1 . .
    Cl Cl3 0.12449(6) 0.69858(19) 0.15935(5) 0.0573(4) Uani d . 1 1 . .
    Cl Cl4 0.09197(6) 0.67787(17) 0.27015(5) 0.0518(4) Uani d . 1 1 . .
    Cl Cl5 -0.00605(6) 0.50710(18) 0.14357(5) 0.0554(4) Uani d . 1 1 . .
    Cl Cl6 0.01561(6) 0.99087(17) 0.16803(5) 0.0538(4) Uani d . 1 1 . .
    C C6 0.24123(19) 0.6393(7) 0.3266(2) 0.0415(13) Uani d . 1 1 . .
    C C13 0.12143(19) 0.1269(7) 0.34680(18) 0.0373(12) Uani d . 1 1 . .
    C C20 0.0782(2) 0.2332(7) 0.08050(19) 0.0415(13) Uani d . 1 1 . .
    C C19 0.0685(2) 0.3746(7) 0.0489(2) 0.0461(14) Uani d . 1 1 . .
    H H19 0.0684 0.4863 0.0612 0.055 Uiso calc R 1 1 . .
    N N1 0.21390(17) 0.5968(6) 0.27185(15) 0.0522(12) Uani d . 1 1 . .
    H H1A 0.2061 0.4841 0.2682 0.078 Uiso calc R 1 1 . .
    H H1B 0.2359 0.6226 0.2566 0.078 Uiso calc R 1 1 . .
    H H1C 0.1831 0.6580 0.2574 0.078 Uiso calc R 1 1 . .
    C C14 0.1301(2) 0.2960(7) 0.3638(2) 0.0445(13) Uani d . 1 1 . .
    H H14 0.1179 0.3863 0.3401 0.053 Uiso calc R 1 1 . .
    N N2 0.09265(15) 0.0929(5) 0.29173(15) 0.0441(11) Uani d . 1 1 . .
    H H2A 0.1139 0.1228 0.2761 0.066 Uiso calc R 1 1 . .
    H H2B 0.0619 0.1548 0.2789 0.066 Uiso calc R 1 1 . .
    H H2C 0.0846 -0.0195 0.2867 0.066 Uiso calc R 1 1 . .
    C C4 0.2855(2) 0.5520(8) 0.4130(2) 0.0619(17) Uani d . 1 1 . .
    H H4 0.2970 0.4652 0.4378 0.074 Uiso calc R 1 1 . .
    C C17 0.0593(2) 0.1800(7) -0.0192(2) 0.0509(15) Uani d . 1 1 . .
    H H17 0.0529 0.1634 -0.0535 0.061 Uiso calc R 1 1 . .
    N N3 0.08751(19) 0.2594(6) 0.13476(16) 0.0588(13) Uani d . 1 1 . .
    H H3A 0.0663 0.1871 0.1427 0.088 Uiso calc R 1 1 . .
    H H3B 0.0793 0.3684 0.1392 0.088 Uiso calc R 1 1 . .
    H H3C 0.1225 0.2386 0.1551 0.088 Uiso calc R 1 1 . .
    C C21 0.07792(19) 0.0668(7) 0.0634(2) 0.0455(14) Uani d . 1 1 . .
    H H21 0.0839 -0.0262 0.0858 0.055 Uiso calc R 1 1 . .
    C C7 0.2497(2) 0.8116(7) 0.3409(2) 0.0472(14) Uani d . 1 1 . .
    H H7 0.2368 0.8979 0.3160 0.057 Uiso calc R 1 1 . .
    C C11 0.1671(2) 0.0271(8) 0.4321(2) 0.0580(16) Uani d . 1 1 . .
    H H11 0.1798 -0.0637 0.4555 0.070 Uiso calc R 1 1 . .
    C C12 0.1394(2) -0.0089(7) 0.3806(2) 0.0535(15) Uani d . 1 1 . .
    H H12 0.1331 -0.1230 0.3690 0.064 Uiso calc R 1 1 . .
    C C5 0.2591(2) 0.5088(7) 0.3621(2) 0.0536(15) Uani d . 1 1 . .
    H H5 0.2533 0.3932 0.3520 0.064 Uiso calc R 1 1 . .
    C C16 0.0688(2) 0.0374(7) 0.0126(2) 0.0437(13) Uani d . 1 1 . .
    C C10 0.1761(2) 0.1962(8) 0.4495(2) 0.0539(15) Uani d . 1 1 . .
    H H10 0.1953 0.2179 0.4844 0.065 Uiso calc R 1 1 . .
    C C18 0.0590(2) 0.3457(7) -0.0016(2) 0.0525(15) Uani d . 1 1 . .
    H H18 0.0524 0.4391 -0.0240 0.063 Uiso calc R 1 1 . .
    C C2 0.2773(2) 0.8566(7) 0.3922(2) 0.0451(13) Uani d . 1 1 . .
    C C3 0.2953(2) 0.7245(7) 0.4278(2) 0.0524(15) Uani d . 1 1 . .
    H H3 0.3145 0.7516 0.4624 0.063 Uiso calc R 1 1 . .
    C C9 0.1570(2) 0.3331(7) 0.4158(2) 0.0474(14) Uani d . 1 1 . .
    C C8 0.1640(3) 0.5198(7) 0.4342(2) 0.0713(19) Uani d . 1 1 . .
    H H8A 0.1715 0.5915 0.4104 0.107 Uiso calc R 1 1 . .
    H H8B 0.1940 0.5273 0.4675 0.107 Uiso calc R 1 1 . .
    H H8C 0.1310 0.5587 0.4363 0.107 Uiso calc R 1 1 . .
    C C1 0.2877(2) 1.0442(7) 0.4078(2) 0.0629(17) Uani d . 1 1 . .
    H H1D 0.3060 1.0990 0.3891 0.094 Uiso calc R 1 1 . .
    H H1E 0.3103 1.0516 0.4440 0.094 Uiso calc R 1 1 . .
    H H1F 0.2535 1.1016 0.4002 0.094 Uiso calc R 1 1 . .
    C C15 0.0684(2) -0.1441(7) -0.0068(2) 0.0661(18) Uani d . 1 1 . .
    H H15A 0.0415 -0.2119 -0.0010 0.099 Uiso calc R 1 1 . .
    H H15B 0.1038 -0.1955 0.0112 0.099 Uiso calc R 1 1 . .
    H H15C 0.0596 -0.1408 -0.0429 0.099 Uiso calc R 1 1 . .
    O O1W 0.0000 0.3163(7) 0.2500 0.0475(13) Uani d SD 1 2 . .
    H H1WA 0.003(3) 0.389(6) 0.2295(19) 0.09(2) Uiso d D 1 1 . .
loop_
    _atom_site_aniso_label
    _atom_site_aniso_U_11
    _atom_site_aniso_U_22
    _atom_site_aniso_U_33
    _atom_site_aniso_U_12
    _atom_site_aniso_U_13
    _atom_site_aniso_U_23
    Zn1 0.0477(4) 0.0419(4) 0.0403(4) 0.0014(3) 0.0166(3) 0.0002(3)
    Cl2 0.0475(8) 0.0584(9) 0.0469(8) -0.0016(7) 0.0178(7) 0.0010(7)
    Cl3 0.0543(9) 0.0729(10) 0.0506(9) 0.0074(8) 0.0275(8) 0.0081(7)
    Cl4 0.0631(9) 0.0503(9) 0.0382(8) 0.0001(7) 0.0172(7) 0.0030(6)
    Cl5 0.0550(9) 0.0537(9) 0.0533(9) -0.0112(7) 0.0183(8) -0.0056(7)
    Cl6 0.0585(9) 0.0435(8) 0.0567(9) 0.0086(7) 0.0212(8) 0.0034(7)
    C6 0.029(3) 0.047(3) 0.044(3) 0.000(2) 0.012(3) 0.000(3)
    C13 0.034(3) 0.046(3) 0.031(3) -0.003(2) 0.013(2) -0.003(3)
    C20 0.041(3) 0.048(3) 0.032(3) 0.000(3) 0.012(2) 0.002(3)
    C19 0.050(3) 0.039(3) 0.048(3) -0.002(3) 0.019(3) -0.005(3)
    N1 0.050(3) 0.055(3) 0.044(3) -0.012(2) 0.012(2) -0.004(2)
    C14 0.045(3) 0.043(3) 0.045(3) 0.005(3) 0.018(3) 0.004(3)
    N2 0.042(3) 0.044(3) 0.044(3) 0.000(2) 0.014(2) -0.001(2)
    C4 0.066(4) 0.061(4) 0.047(4) 0.007(3) 0.011(3) 0.017(3)
    C17 0.052(4) 0.062(4) 0.042(3) -0.006(3) 0.023(3) -0.005(3)
    N3 0.060(3) 0.069(3) 0.041(3) 0.006(3) 0.014(2) 0.002(2)
    C21 0.039(3) 0.042(3) 0.056(4) 0.009(3) 0.020(3) 0.015(3)
    C7 0.053(3) 0.046(4) 0.044(3) 0.011(3) 0.022(3) 0.018(3)
    C11 0.064(4) 0.060(4) 0.046(4) 0.006(3) 0.019(3) 0.016(3)
    C12 0.069(4) 0.040(3) 0.052(4) 0.000(3) 0.026(3) 0.002(3)
    C5 0.058(4) 0.040(3) 0.055(4) -0.003(3) 0.016(3) 0.002(3)
    C16 0.037(3) 0.044(3) 0.053(4) -0.007(2) 0.021(3) -0.006(3)
    C10 0.049(4) 0.070(4) 0.041(3) -0.005(3) 0.017(3) -0.005(3)
    C18 0.050(4) 0.047(4) 0.051(4) 0.003(3) 0.011(3) 0.015(3)
    C2 0.039(3) 0.047(3) 0.055(4) 0.002(3) 0.025(3) 0.002(3)
    C3 0.054(4) 0.059(4) 0.034(3) -0.003(3) 0.008(3) -0.007(3)
    C9 0.042(3) 0.056(4) 0.044(3) 0.001(3) 0.017(3) -0.005(3)
    C8 0.083(5) 0.062(4) 0.067(4) -0.011(3) 0.029(4) -0.022(3)
    C1 0.075(4) 0.050(4) 0.067(4) -0.005(3) 0.032(4) -0.009(3)
    C15 0.066(4) 0.054(4) 0.090(5) -0.002(3) 0.044(4) -0.014(3)
    O1W 0.051(3) 0.039(3) 0.055(4) 0.000 0.024(3) 0.000
_geom_special_details
;
All e.s.d.'s (except the e.s.d. in the dihedral angle between two l.s. planes)
are estimated using the full covariance matrix. The cell e.s.d.'s are taken
into account individually in the estimation of e.s.d.'s in distances, angles
and torsion angles; correlations between e.s.d.'s in cell parameters are only
used when they are defined by crystal symmetry. An approximate (isotropic)
treatment of cell e.s.d.'s is used for estimating e.s.d.'s involving l.s.
planes.
;
loop_
    _geom_bond_atom_site_label_1
    _geom_bond_atom_site_label_2
    _geom_bond_site_symmetry_2
    _geom_bond_distance
    _geom_bond_publ_flag
    Zn1 Cl6 . 2.2526(14) ?
    Zn1 Cl5 . 2.2607(15) ?
    Zn1 Cl4 . 2.2898(16) ?
    Zn1 Cl3 . 2.2924(16) ?
    C6 C5 . 1.368(7) ?
    C6 C7 . 1.380(7) ?
    C6 N1 . 1.464(6) ?
    C13 C12 . 1.370(7) ?
    C13 C14 . 1.376(7) ?
    C13 N2 . 1.462(6) ?
    C20 C19 . 1.370(7) ?
    C20 C21 . 1.372(7) ?
    C20 N3 . 1.480(6) ?
    C19 C18 . 1.379(7) ?
    C19 H19 . 0.9300 ?
    N1 H1A . 0.8900 ?
    N1 H1B . 0.8900 ?
    N1 H1C . 0.8900 ?
    C14 C9 . 1.389(7) ?
    C14 H14 . 0.9300 ?
    N2 H2A . 0.8900 ?
    N2 H2B . 0.8900 ?
    N2 H2C . 0.8900 ?
    C4 C5 . 1.370(7) ?
    C4 C3 . 1.386(7) ?
    C4 H4 . 0.9300 ?
    C17 C18 . 1.373(7) ?
    C17 C16 . 1.383(7) ?
    C17 H17 . 0.9300 ?
    N3 H3A . 0.8900 ?
    N3 H3B . 0.8900 ?
    N3 H3C . 0.8900 ?
    C21 C16 . 1.387(7) ?
    C21 H21 . 0.9300 ?
    C7 C2 . 1.385(7) ?
    C7 H7 . 0.9300 ?
    C11 C12 . 1.375(7) ?
    C11 C10 . 1.380(7) ?
    C11 H11 . 0.9300 ?
    C12 H12 . 0.9300 ?
    C5 H5 . 0.9300 ?
    C16 C15 . 1.503(7) ?
    C10 C9 . 1.376(7) ?
    C10 H10 . 0.9300 ?
    C18 H18 . 0.9300 ?
    C2 C3 . 1.378(7) ?
    C2 C1 . 1.504(7) ?
    C3 H3 . 0.9300 ?
    C9 C8 . 1.516(7) ?
    C8 H8A . 0.9600 ?
    C8 H8B . 0.9600 ?
    C8 H8C . 0.9600 ?
    C1 H1D . 0.9600 ?
    C1 H1E . 0.9600 ?
    C1 H1F . 0.9600 ?
    C15 H15A . 0.9600 ?
    C15 H15B . 0.9600 ?
    C15 H15C . 0.9600 ?
    O1W H1WA . 0.843(10) ?
loop_
    _geom_angle_atom_site_label_1
    _geom_angle_atom_site_label_2
    _geom_angle_atom_site_label_3
    _geom_angle_site_symmetry_1
    _geom_angle_site_symmetry_3
    _geom_angle
    _geom_angle_publ_flag
    Cl6 Zn1 Cl5 . . 114.39(6) ?
    Cl6 Zn1 Cl4 . . 108.46(6) ?
    Cl5 Zn1 Cl4 . . 109.79(6) ?
    Cl6 Zn1 Cl3 . . 112.49(6) ?
    Cl5 Zn1 Cl3 . . 106.73(6) ?
    Cl4 Zn1 Cl3 . . 104.52(6) ?
    C5 C6 C7 . . 121.5(5) ?
    C5 C6 N1 . . 119.7(5) ?
    C7 C6 N1 . . 118.7(5) ?
    C12 C13 C14 . . 121.1(5) ?
    C12 C13 N2 . . 119.9(5) ?
    C14 C13 N2 . . 119.0(4) ?
    C19 C20 C21 . . 122.5(5) ?
    C19 C20 N3 . . 119.1(5) ?
    C21 C20 N3 . . 118.4(5) ?
    C20 C19 C18 . . 117.7(5) ?
    C20 C19 H19 . . 121.2 ?
    C18 C19 H19 . . 121.2 ?
    C6 N1 H1A . . 109.5 ?
    C6 N1 H1B . . 109.5 ?
    H1A N1 H1B . . 109.5 ?
    C6 N1 H1C . . 109.5 ?
    H1A N1 H1C . . 109.5 ?
    H1B N1 H1C . . 109.5 ?
    C13 C14 C9 . . 120.6(5) ?
    C13 C14 H14 . . 119.7 ?
    C9 C14 H14 . . 119.7 ?
    C13 N2 H2A . . 109.5 ?
    C13 N2 H2B . . 109.5 ?
    H2A N2 H2B . . 109.5 ?
    C13 N2 H2C . . 109.5 ?
    H2A N2 H2C . . 109.5 ?
    H2B N2 H2C . . 109.5 ?
    C5 C4 C3 . . 120.4(5) ?
    C5 C4 H4 . . 119.8 ?
    C3 C4 H4 . . 119.8 ?
    C18 C17 C16 . . 121.7(5) ?
    C18 C17 H17 . . 119.2 ?
    C16 C17 H17 . . 119.2 ?
    C20 N3 H3A . . 109.5 ?
    C20 N3 H3B . . 109.5 ?
    H3A N3 H3B . . 109.5 ?
    C20 N3 H3C . . 109.5 ?
    H3A N3 H3C . . 109.5 ?
    H3B N3 H3C . . 109.5 ?
    C20 C21 C16 . . 119.9(5) ?
    C20 C21 H21 . . 120.0 ?
    C16 C21 H21 . . 120.0 ?
    C6 C7 C2 . . 120.4(5) ?
    C6 C7 H7 . . 119.8 ?
    C2 C7 H7 . . 119.8 ?
    C12 C11 C10 . . 120.8(5) ?
    C12 C11 H11 . . 119.6 ?
    C10 C11 H11 . . 119.6 ?
    C13 C12 C11 . . 118.5(5) ?
    C13 C12 H12 . . 120.7 ?
    C11 C12 H12 . . 120.7 ?
    C6 C5 C4 . . 118.6(5) ?
    C6 C5 H5 . . 120.7 ?
    C4 C5 H5 . . 120.7 ?
    C17 C16 C21 . . 117.7(5) ?
    C17 C16 C15 . . 121.7(5) ?
    C21 C16 C15 . . 120.6(5) ?
    C9 C10 C11 . . 120.9(5) ?
    C9 C10 H10 . . 119.6 ?
    C11 C10 H10 . . 119.6 ?
    C17 C18 C19 . . 120.5(5) ?
    C17 C18 H18 . . 119.7 ?
    C19 C18 H18 . . 119.7 ?
    C3 C2 C7 . . 117.8(5) ?
    C3 C2 C1 . . 121.7(5) ?
    C7 C2 C1 . . 120.4(5) ?
    C2 C3 C4 . . 121.3(5) ?
    C2 C3 H3 . . 119.3 ?
    C4 C3 H3 . . 119.3 ?
    C10 C9 C14 . . 118.0(5) ?
    C10 C9 C8 . . 121.9(5) ?
    C14 C9 C8 . . 120.1(5) ?
    C9 C8 H8A . . 109.5 ?
    C9 C8 H8B . . 109.5 ?
    H8A C8 H8B . . 109.5 ?
    C9 C8 H8C . . 109.5 ?
    H8A C8 H8C . . 109.5 ?
    H8B C8 H8C . . 109.5 ?
    C2 C1 H1D . . 109.5 ?
    C2 C1 H1E . . 109.5 ?
    H1D C1 H1E . . 109.5 ?
    C2 C1 H1F . . 109.5 ?
    H1D C1 H1F . . 109.5 ?
    H1E C1 H1F . . 109.5 ?
    C16 C15 H15A . . 109.5 ?
    C16 C15 H15B . . 109.5 ?
    H15A C15 H15B . . 109.5 ?
    C16 C15 H15C . . 109.5 ?
    H15A C15 H15C . . 109.5 ?
    H15B C15 H15C . . 109.5 ?
loop_
    _geom_torsion_atom_site_label_1
    _geom_torsion_atom_site_label_2
    _geom_torsion_atom_site_label_3
    _geom_torsion_atom_site_label_4
    _geom_torsion_site_symmetry_1
    _geom_torsion_site_symmetry_2
    _geom_torsion_site_symmetry_3
    _geom_torsion_site_symmetry_4
    _geom_torsion
    _geom_torsion_publ_flag
    C21 C20 C19 C18 . . . . -0.8(8) ?
    N3 C20 C19 C18 . . . . -178.9(5) ?
    C12 C13 C14 C9 . . . . -0.7(8) ?
    N2 C13 C14 C9 . . . . 179.6(4) ?
    C19 C20 C21 C16 . . . . 1.3(8) ?
    N3 C20 C21 C16 . . . . 179.4(4) ?
    C5 C6 C7 C2 . . . . 0.8(8) ?
    N1 C6 C7 C2 . . . . -177.4(4) ?
    C14 C13 C12 C11 . . . . -0.7(8) ?
    N2 C13 C12 C11 . . . . 179.1(4) ?
    C10 C11 C12 C13 . . . . 0.5(8) ?
    C7 C6 C5 C4 . . . . 0.4(8) ?
    N1 C6 C5 C4 . . . . 178.6(5) ?
    C3 C4 C5 C6 . . . . -1.9(9) ?
    C18 C17 C16 C21 . . . . 0.3(8) ?
    C18 C17 C16 C15 . . . . 179.3(5) ?
    C20 C21 C16 C17 . . . . -1.0(8) ?
    C20 C21 C16 C15 . . . . -180.0(5) ?
    C12 C11 C10 C9 . . . . 0.9(9) ?
    C16 C17 C18 C19 . . . . 0.2(8) ?
    C20 C19 C18 C17 . . . . 0.1(8) ?
    C6 C7 C2 C3 . . . . -0.5(8) ?
    C6 C7 C2 C1 . . . . 178.6(5) ?
    C7 C2 C3 C4 . . . . -0.9(8) ?
    C1 C2 C3 C4 . . . . -180.0(5) ?
    C5 C4 C3 C2 . . . . 2.2(9) ?
    C11 C10 C9 C14 . . . . -2.2(8) ?
    C11 C10 C9 C8 . . . . 177.0(5) ?
    C13 C14 C9 C10 . . . . 2.1(8) ?
    C13 C14 C9 C8 . . . . -177.2(5) ?
loop_
    _geom_hbond_atom_site_label_D
    _geom_hbond_atom_site_label_H
    _geom_hbond_atom_site_label_A
    _geom_hbond_site_symmetry_A
    _geom_hbond_distance_DH
    _geom_hbond_distance_HA
    _geom_hbond_distance_DA
    _geom_hbond_angle_DHA
    N1 H1B Cl2 4 0.89 2.34 3.176(4) 157.4
    N2 H2C Cl4 1_545 0.89 2.40 3.257(4) 160.4
    N3 H3A Cl6 1_545 0.89 2.34 3.231(5) 176.4
data_global
_journal_date_recd_electronic     2011-10-20
_journal_date_accepted     2011-10-24
_journal_name_full     'Acta Crystallographica, Section E'
_journal_year     2011
_journal_volume     67
_journal_issue     11
_journal_page_first     m1622
_journal_page_last     m1622
_journal_paper_category     QM
_journal_coeditor_code     GO2034
_publ_contact_author_name     'Ming-liang Liu'
_publ_contact_author_address
;
College of Chemistryand Chemical Engineering, Southeast University, Nanjing,
211189, People's Republic of China
;
_publ_contact_author_email     'jgsdxlml@163.com'
_publ_contact_author_fax     ?
_publ_contact_author_phone     ?
_publ_section_title
;
Tris(3-methylanilinium) tetrachloridozincate chloride hemihydrate
;
loop_
    _publ_author_name
    _publ_author_footnote
    _publ_author_address
    'Liu, Ming-Liang' .
;
College of Chemistry and Chemical Engineering, Southeast University
Nanjing 211189, People's Republic of China
;
