# Supplementary material for: Tris(3-methyl­anilinium) tetra­chlorido­zincate chloride hemihydrate
Source: Acta Crystallogr Sect E Struct Rep Online. 2011 Oct 29;67(Pt 11):m1622. doi: 10.1107/S1600536811044230 (PMC3247542; doi:10.1107/S1600536811044230)
Supplement: Supplementary file 2 [file e-67-m1622-Isup2.hkl]

# 
# h,k,l, Fc-squared, Fo-squared, sigma(Fo-squared) and status flag 
# 
data_I
_shelx_title ' q in C2/c' 
_shelx_refln_list_code          4 
_shelx_F_calc_maximum     1020.17 
_exptl_crystal_F_000      2376.00 
_reflns_d_resolution_high  0.8409 
 
loop_ 
 _symmetry_equiv_pos_as_xyz 
 'x, y, z' 
 '-x, y, -z+1/2' 
 'x+1/2, y+1/2, z' 
 '-x+1/2, y+1/2, -z+1/2' 
 '-x, -y, -z' 
 'x, -y, z-1/2' 
 '-x+1/2, -y+1/2, -z' 
 'x+1/2, -y+1/2, z-1/2' 
 
_cell_length_a    26.8443 
_cell_length_b     7.7071 
_cell_length_c    28.6051 
_cell_angle_alpha  90.000 
_cell_angle_beta  114.519 
_cell_angle_gamma  90.000 
 
_shelx_F_squared_multiplier     1.000 
 
loop_ 
 _refln_index_h 
 _refln_index_k 
 _refln_index_l 
 _refln_F_squared_calc 
 _refln_F_squared_meas 
 _refln_F_squared_sigma 
 _refln_observed_status 
   4   0   0      885.42      922.60     91.26 o 
   6   0   0    31564.10    34583.38   1030.32 o 
   8   0   0    22293.92    21217.94    614.01 o 
  10   0   0      653.62      574.04    107.48 o 
  12   0   0     8535.13     8892.16    429.90 o 
  14   0   0     9567.45    10706.75    527.48 o 
  16   0   0    35868.44    33272.07   1396.99 o 
  18   0   0     8406.12     7898.81    731.74 o 
  20   0   0      344.06      860.01    599.59 o 
  22   0   0     3188.80     3439.72    415.95 o 
  24   0   0     1046.79      674.74    256.00 o 
  26   0   0     3403.12     2489.59    412.19 o 
  28   0   0     1466.53     1779.34    968.11 o 
   3   1   0      669.39      727.13     45.13 o 
   5   1   0     6774.39     6535.60    320.31 o 
   7   1   0      490.50      856.50     81.64 o 
   9   1   0     7465.85     7832.30    259.31 o 
  11   1   0     1321.94     1583.71    199.87 o 
  13   1   0      693.77      963.42    140.11 o 
  15   1   0      889.74     1138.54    129.43 o 
  17   1   0     1158.19     1300.56    150.43 o 
  19   1   0     7987.00     7429.56    385.30 o 
  21   1   0     1472.44     1225.74    194.01 o 
  23   1   0     1458.47     1248.04    240.80 o 
  25   1   0      689.43      655.50    250.89 o 
  27   1   0        8.34      139.79    261.47 o 
   0   2   0    38174.27    37863.03   1943.76 o 
   2   2   0      389.48      342.85     51.68 o 
   4   2   0    78738.65    79028.49   1715.54 o 
   6   2   0    63131.55    71361.05   1573.54 o 
   8   2   0    73575.48    77615.29   1840.69 o 
  10   2   0    26118.82    25215.21    695.64 o 
  12   2   0    21883.16    21774.54    665.71 o 
  14   2   0    13522.60    13299.49    504.57 o 
  16   2   0     9011.94     9107.32    402.16 o 
  18   2   0      712.07      442.50    175.47 o 
  20   2   0      920.37      927.78    198.79 o 
  22   2   0     4037.51     3804.82    545.10 o 
  24   2   0       30.87      424.00    252.97 o 
  26   2   0      729.37      373.37    298.74 o 
  28   2   0     1329.62      959.04    375.46 o 
   1   3   0    43574.49    43766.82    871.05 o 
   3   3   0      960.32      935.13    100.86 o 
   5   3   0    25125.09    24020.53    547.03 o 
   7   3   0     1514.94     1700.65    138.12 o 
   9   3   0     2005.26     2101.18    166.83 o 
  11   3   0    18472.64    20333.95    708.55 o 
  13   3   0     1681.61     1552.91    187.50 o 
  15   3   0      614.16      428.96    152.95 o 
  17   3   0      625.79      805.12    198.79 o 
  19   3   0       18.44        0.00    110.74 o 
  21   3   0        7.25        0.00    182.38 o 
  23   3   0      138.87      111.68    245.85 o 
  25   3   0       17.27      192.81    311.01 o 
  27   3   0     3117.16     3414.88    549.93 o 
   0   4   0    62527.21    65979.35   2432.10 o 
   2   4   0    28997.07    28580.41    709.34 o 
   4   4   0    10580.24     9836.32    346.82 o 
   6   4   0    18013.85    17421.92    509.04 o 
   8   4   0      111.08      329.08    127.11 o 
  10   4   0      263.36      532.36    120.33 o 
  12   4   0       78.80      265.05    160.60 o 
  14   4   0      831.70      658.52    247.42 o 
  16   4   0     4488.47     4306.31    423.13 o 
  18   4   0     1347.25     1900.03    261.90 o 
  20   4   0     1124.22     1449.26    300.67 o 
  22   4   0      695.07     1283.65    815.86 o 
  24   4   0       37.75        0.00    235.35 o 
  26   4   0      392.47      314.75    289.92 o 
   1   5   0    14262.77    14565.76    506.96 o 
   3   5   0     4396.84     4357.12    264.02 o 
   5   5   0    19853.88    19405.42    699.80 o 
   7   5   0      235.63      360.82    177.45 o 
   9   5   0      611.24      742.77    144.83 o 
  11   5   0     1671.28     1682.21    203.14 o 
  13   5   0        6.08      603.28    285.27 o 
  15   5   0     1079.96     1002.14    287.78 o 
  17   5   0      711.12      366.13    217.28 o 
  19   5   0     4710.74     4857.42    517.91 o 
  21   5   0     1631.26     2171.34    389.16 o 
  23   5   0     2147.50     2263.28    482.51 o 
   0   6   0    13357.30    13581.57    750.66 o 
   2   6   0      644.36      950.65    199.91 o 
   4   6   0     1403.66     1562.12    172.57 o 
   6   6   0     6671.21     6161.05    397.31 o 
   8   6   0    10254.31    10188.29    627.89 o 
  10   6   0     2519.46     2350.86    235.10 o 
  12   6   0     6307.21     6538.63    414.10 o 
  14   6   0        0.18      493.65    190.10 o 
  16   6   0      536.39      432.77    246.78 o 
  18   6   0       25.13      452.35    369.61 o 
  20   6   0       27.56        0.00    396.43 o 
   1   7   0     2684.68     2582.27    221.28 o 
   3   7   0     1461.28     1897.34    360.38 o 
   5   7   0     1416.63     1686.09    256.76 o 
   7   7   0      110.91      431.91    245.48 o 
   9   7   0      590.84      365.56    159.31 o 
  11   7   0     7235.10     7486.52    523.78 o 
  13   7   0     1588.05     1212.62    254.63 o 
  15   7   0      148.70       63.11    160.78 o 
  17   7   0      112.28      152.47    305.44 o 
   0   8   0      255.03      864.89    372.49 o 
   2   8   0     2059.59     2993.22    819.32 o 
   4   8   0     2754.51     3942.05    767.86 o 
   6   8   0      350.08      114.29    259.70 o 
   8   8   0      664.58      341.87    309.58 o 
  10   8   0      122.99      339.24    380.67 o 
  12   8   0       29.81        0.00    462.86 o 
  14   8   0      637.41        0.00    655.45 o 
   1   9   0      311.67      324.85    343.09 o 
   3   9   0      616.17      495.64    469.21 o 
   5   9   0        0.23      873.13    627.29 o 
 -29   1   1      190.44      646.25    528.26 o 
 -27   1   1     6941.48     5434.50    560.40 o 
 -25   1   1      444.14      512.83    188.35 o 
 -23   1   1       46.64       39.29    134.71 o 
 -21   1   1     1841.90     1943.34    287.79 o 
 -19   1   1     5188.16     4694.73    374.27 o 
 -17   1   1     4157.70     4211.40    384.62 o 
 -15   1   1    10675.80    11378.45    468.25 o 
 -13   1   1        1.63      294.46    101.50 o 
 -11   1   1    66709.52    68447.75   1529.70 o 
  -9   1   1    27001.15    28010.19    591.91 o 
  -7   1   1    28188.26    28623.19    537.69 o 
  -5   1   1      322.95      363.80    102.10 o 
  -3   1   1    11761.94    10761.10    382.11 o 
   3   1   1    56558.21    55943.10   1142.43 o 
   5   1   1   112072.44   124612.23   1901.28 o 
   7   1   1     1820.67     1866.71    121.09 o 
   9   1   1     5064.88     4864.23    188.12 o 
  11   1   1    27892.44    28240.31    699.11 o 
  13   1   1     6059.82     5490.76    283.64 o 
  15   1   1     5608.65     5616.44    258.65 o 
  17   1   1      156.43      148.42    126.01 o 
  19   1   1    12396.99    12095.36    531.93 o 
  21   1   1     1201.80     1008.24    183.30 o 
  23   1   1      282.34      522.89    277.97 o 
  25   1   1      386.68      963.23    294.69 o 
  27   1   1     2296.75     1999.58    374.50 o 
 -28   2   1      501.33      302.21    292.63 o 
 -26   2   1     1075.42      811.48    379.43 o 
 -24   2   1      275.01      633.87    277.63 o 
 -22   2   1     1836.11     2257.82    267.02 o 
 -20   2   1        2.10      142.26    138.57 o 
 -18   2   1      426.66      838.77    239.59 o 
 -16   2   1        6.46      214.19    173.24 o 
 -14   2   1      203.96      332.42    110.21 o 
 -12   2   1      239.22      184.54     85.07 o 
 -10   2   1      992.66     1032.74    101.44 o 
  -8   2   1    13696.51    14489.57    545.26 o 
  -6   2   1     6101.16     6496.72    183.80 o 
  -4   2   1     7972.16     7890.41    243.26 o 
  -2   2   1      539.55      663.67     73.52 o 
   0   2   1   121110.70   116014.91   1878.94 o 
   2   2   1      828.55      840.28     62.80 o 
   4   2   1    21492.02    21584.40    410.12 o 
   6   2   1    18125.19    19014.48    513.32 o 
   8   2   1     4612.84     4833.74    257.93 o 
  10   2   1     8556.19     8633.30    306.93 o 
  12   2   1     1573.59     1759.88    158.08 o 
  14   2   1     9039.19     8500.42    417.47 o 
  16   2   1      540.04      589.24    197.62 o 
  18   2   1      407.49      675.76    139.04 o 
  20   2   1        7.30        0.00    128.02 o 
  22   2   1      637.83       32.08    182.72 o 
  24   2   1       42.45      332.74    234.68 o 
  26   2   1      107.35      328.60    282.97 o 
 -27   3   1     1057.36      978.01    380.27 o 
 -25   3   1       80.32      124.32    320.93 o 
 -23   3   1       78.27       22.18    192.26 o 
 -21   3   1      396.93      608.16    245.65 o 
 -19   3   1      962.29      944.76    168.27 o 
 -17   3   1     2535.13     2349.30    201.96 o 
 -15   3   1     3275.61     3485.94    217.98 o 
 -13   3   1      587.33      834.03    140.56 o 
 -11   3   1     6270.01     7384.04    292.76 o 
  -9   3   1    17975.12    17464.75    570.41 o 
  -7   3   1    12473.71    12352.27    384.80 o 
  -5   3   1    44371.15    44316.17   1476.50 o 
  -3   3   1      933.35      595.96     74.01 o 
  -1   3   1     7609.17     7174.85    329.36 o 
   1   3   1    28636.23    28695.20    780.62 o 
   3   3   1    27754.87    26715.77    767.29 o 
   5   3   1    12145.43    12681.47    338.36 o 
   7   3   1      348.32      325.89     79.07 o 
   9   3   1     2168.78     2254.73    149.38 o 
  11   3   1    23117.08    22996.66    714.85 o 
  13   3   1    10354.99    10261.83    559.58 o 
  15   3   1      727.30      913.33    150.24 o 
  17   3   1     1808.46     1738.20    311.94 o 
  19   3   1     7065.98     5892.21    743.91 o 
  21   3   1      797.63      661.19    251.34 o 
  23   3   1      529.66      301.47    334.54 o 
  25   3   1        8.33      433.53    367.64 o 
  27   3   1     1046.00      576.30    381.54 o 
 -26   4   1     1542.78     2013.07    438.51 o 
 -24   4   1      473.70      982.86    397.46 o 
 -22   4   1      888.84      595.75    239.66 o 
 -20   4   1      106.09        0.00    189.08 o 
 -18   4   1      113.17      325.63    140.40 o 
 -16   4   1     5702.65     6063.80    358.63 o 
 -14   4   1      815.71     1113.05    163.20 o 
 -12   4   1      678.41      977.27    151.70 o 
 -10   4   1     1942.00     2163.34    223.29 o 
  -8   4   1    28668.21    28600.27    811.41 o 
  -6   4   1      208.01       50.98     95.18 o 
  -4   4   1    10599.20     9866.53    315.25 o 
  -2   4   1     1075.64     1309.63    114.56 o 
   0   4   1    24307.89    22877.73    655.25 o 
   2   4   1    12143.21    11630.58    377.84 o 
   4   4   1     4010.48     4225.32    185.85 o 
   6   4   1     2701.25     2859.25    164.81 o 
   8   4   1      482.43      551.70    106.80 o 
  10   4   1      637.47     1017.10    146.84 o 
  12   4   1     1020.85     1050.03    150.95 o 
  14   4   1     9157.02     9675.09    427.17 o 
  16   4   1     1769.29     1739.85    200.83 o 
  18   4   1      153.71        0.00    169.06 o 
  20   4   1      308.10      214.64    228.85 o 
  22   4   1     2912.07     2503.31    486.11 o 
  24   4   1        3.73      267.30    517.62 o 
 -23   5   1      798.58      961.53    384.64 o 
 -21   5   1       40.40        0.00    231.30 o 
 -19   5   1     1677.88     2114.79    324.78 o 
 -17   5   1     6184.08     6136.23    431.41 o 
 -15   5   1     5832.56     5831.97    419.88 o 
 -13   5   1       13.16      200.46    170.43 o 
 -11   5   1     4195.84     4092.43    272.04 o 
  -9   5   1     5976.72     5733.34    286.61 o 
  -7   5   1      135.63        0.00     96.63 o 
  -5   5   1      239.78      810.21    237.82 o 
  -3   5   1     4462.64     4328.11    301.83 o 
  -1   5   1     4458.40     4513.09    208.68 o 
   1   5   1     3242.30     3345.69    182.11 o 
   3   5   1     1910.44     1950.31    174.11 o 
   5   5   1    10263.82     9441.21    362.03 o 
   7   5   1     1272.13     1436.31    147.94 o 
   9   5   1      839.50      952.24    149.86 o 
  11   5   1     5068.07     5116.89    334.48 o 
  13   5   1     1579.21     1915.39    222.11 o 
  15   5   1        0.10        0.00    169.05 o 
  17   5   1      807.29      617.98    236.36 o 
  19   5   1     1678.01     1227.01    468.98 o 
  21   5   1      236.54      815.02    427.51 o 
  23   5   1      650.34      402.02    406.70 o 
 -22   6   1      956.40     1409.88    523.05 o 
 -20   6   1       41.48       58.25    320.62 o 
 -18   6   1      292.69      349.45    341.58 o 
 -16   6   1      578.78      697.94    240.50 o 
 -14   6   1     1534.69     1436.14    245.75 o 
 -12   6   1      930.54      553.40    340.02 o 
 -10   6   1     1482.35     1926.76    230.66 o 
  -8   6   1     3972.66     3993.76    316.17 o 
  -6   6   1     2469.15     2312.00    216.92 o 
  -4   6   1     5066.00     4613.31    273.64 o 
  -2   6   1     1637.23     1760.21    165.33 o 
   0   6   1    13722.73    13764.66    527.03 o 
   2   6   1     9393.82     9856.83    428.66 o 
   4   6   1     1390.26      950.46    275.01 o 
   6   6   1      593.84      721.15    159.52 o 
   8   6   1    15917.20    15455.16    654.43 o 
  10   6   1      553.35      699.55    174.00 o 
  12   6   1     8357.59     7303.77    480.67 o 
  14   6   1     4509.51     4101.52    323.02 o 
  16   6   1      648.22      659.74    296.96 o 
  18   6   1     1762.08     2037.80    530.12 o 
  20   6   1      100.93       91.42    294.15 o 
 -19   7   1       90.40      456.94    363.11 o 
 -17   7   1      925.46      962.83    404.67 o 
 -15   7   1      499.74      606.82    324.37 o 
 -13   7   1       43.73      341.39    201.01 o 
 -11   7   1      389.80      417.81    172.58 o 
  -9   7   1     3762.33     3663.01    374.78 o 
  -7   7   1      270.02      410.01    147.11 o 
  -5   7   1      485.41      738.71    200.08 o 
  -3   7   1      343.53      150.24    141.23 o 
  -1   7   1      447.99      607.79    137.51 o 
   1   7   1      700.72     1050.66    160.65 o 
   3   7   1       44.22      261.92    141.04 o 
   5   7   1     6983.91     6038.20    402.19 o 
   7   7   1      143.49      228.39    254.13 o 
   9   7   1     2363.37     1804.70    269.62 o 
  11   7   1     2374.39     2106.79    306.67 o 
  13   7   1      608.61      396.29    244.34 o 
  15   7   1        6.76      171.79    176.72 o 
  17   7   1      798.32      953.63    614.02 o 
 -14   8   1      205.19       22.60    538.68 o 
 -12   8   1      331.72      739.99    384.85 o 
 -10   8   1      790.08     1238.61    373.74 o 
  -8   8   1     2397.63     2826.07    676.95 o 
  -6   8   1      376.72      420.16    328.96 o 
  -4   8   1      164.41      720.45    511.65 o 
   0   8   1     3079.69     3689.85   1109.37 o 
   2   8   1     2856.69     2958.27    510.09 o 
   4   8   1     1010.16     1204.80    378.87 o 
   6   8   1      360.87      702.86    597.07 o 
   8   8   1      641.13      445.68    429.46 o 
  10   8   1      419.16      314.32    340.50 o 
  12   8   1      941.68      986.95    708.19 o 
  -5   9   1      774.56     1960.71    785.78 o 
  -3   9   1      158.16      538.92   1316.56 o 
  -1   9   1      407.29      410.76    353.07 o 
   1   9   1        0.22        0.00    551.63 o 
   3   9   1       11.12        0.00    328.65 o 
   5   9   1      887.07      421.17    506.66 o 
 -28   0   2     2365.60     1620.37    592.35 o 
 -26   0   2     2713.30     2854.42    499.21 o 
 -24   0   2      301.78      571.61    286.56 o 
 -22   0   2    11877.17    10713.83    837.14 o 
 -20   0   2      871.54     1391.36    300.42 o 
 -18   0   2      207.52       52.53    128.50 o 
 -16   0   2     1437.79     1669.01    288.62 o 
 -14   0   2       47.68       71.71    259.29 o 
 -12   0   2     5945.20     5253.49    506.66 o 
 -10   0   2     7782.02     8672.70    466.40 o 
  -8   0   2   129409.66   137162.48   4112.81 o 
  -6   0   2   103554.73    99734.73   3038.19 o 
  -4   0   2    41199.50    41771.82   1168.58 o 
   4   0   2   116816.62   120536.48   3214.45 o 
   6   0   2    94705.38   114075.14   2833.05 o 
   8   0   2     2186.90     2539.36    149.74 o 
  10   0   2    29455.42    31593.91   1164.83 o 
  12   0   2     7218.16     8116.74    417.23 o 
  14   0   2    45071.25    47022.66   1860.38 o 
  16   0   2     1584.52     1466.68    370.56 o 
  18   0   2      507.99      880.19    223.16 o 
  20   0   2     7566.40     6463.81    524.69 o 
  22   0   2     8997.63     7937.41    740.40 o 
  24   0   2      565.12      664.92    275.43 o 
  26   0   2      591.93      292.22    738.33 o 
  28   0   2      430.56      127.41    676.17 o 
 -29   1   2     1098.42      903.13    510.01 o 
 -27   1   2      416.11      337.25    242.13 o 
 -25   1   2     1092.36      652.77    296.05 o 
 -23   1   2     1559.93     1210.94    316.71 o 
 -21   1   2     2548.10     2576.23    272.58 o 
 -19   1   2     2943.20     3147.55    410.25 o 
 -17   1   2     5045.37     5016.53    262.46 o 
 -15   1   2    19213.60    20741.85    648.20 o 
 -13   1   2    32041.93    33132.90    854.02 o 
 -11   1   2      586.88      751.01     90.97 o 
  -9   1   2     6882.17     6393.06    182.38 o 
  -7   1   2     1574.23     1794.09    136.46 o 
  -5   1   2     5151.94     4436.38    252.93 o 
  -3   1   2     3405.43     2926.46     85.38 o 
  -1   1   2     2456.27     2303.84     51.08 o 
   1   1   2     6888.67     6183.19    149.94 o 
   3   1   2     4501.59     4152.23    143.28 o 
   5   1   2    22455.59    23632.37    521.65 o 
   7   1   2    24489.13    24802.51    602.82 o 
   9   1   2     1897.60     1788.94     93.73 o 
  11   1   2     3579.24     2985.06    142.51 o 
  13   1   2     6262.01     6142.64    241.62 o 
  15   1   2     4092.57     3984.98    218.23 o 
  17   1   2     2787.89     2672.04    201.27 o 
  19   1   2       30.18      210.14    128.41 o 
  21   1   2     2003.96     2014.29    434.60 o 
  23   1   2        0.76        0.00    171.00 o 
  25   1   2        0.96        0.00    222.54 o 
  27   1   2      192.03      309.44    303.60 o 
 -28   2   2      520.29      783.71    361.87 o 
 -26   2   2     2472.94     2393.92    395.97 o 
 -24   2   2     1378.62     1293.80    393.64 o 
 -22   2   2     1309.95     1648.77    234.28 o 
 -20   2   2       17.79       93.79    156.89 o 
 -18   2   2     2230.93     2566.47    211.95 o 
 -16   2   2    13389.27    13297.61    501.30 o 
 -14   2   2     4742.81     4618.44    218.20 o 
 -12   2   2     3080.74     3499.39    202.70 o 
 -10   2   2     1147.95     1268.87    100.09 o 
  -8   2   2    41097.60    39912.31    833.21 o 
  -6   2   2     3394.12     3210.98    171.93 o 
  -4   2   2    65868.08    66578.77   1139.62 o 
  -2   2   2    44614.38    42223.68   1489.94 o 
   0   2   2    59775.46    56859.64   2136.16 o 
   2   2   2    35167.25    33487.96    570.87 o 
   4   2   2      137.23       43.65     67.62 o 
   6   2   2     5045.60     5194.74    172.07 o 
   8   2   2     9177.19     9270.70    289.20 o 
  10   2   2    13259.06    14059.23    392.81 o 
  12   2   2     8676.95     8254.44    430.15 o 
  14   2   2    25054.08    25310.96    884.72 o 
  16   2   2       69.67      150.12     97.03 o 
  18   2   2      291.36      473.73    227.15 o 
  20   2   2      838.54     1098.81    296.58 o 
  22   2   2     2955.36     3250.87    381.02 o 
  24   2   2     1273.71     1202.86    339.52 o 
  26   2   2      386.52      161.96    247.21 o 
 -27   3   2     5242.12     5446.15    677.44 o 
 -25   3   2      894.66      708.09    285.50 o 
 -23   3   2      316.98      307.83    388.99 o 
 -21   3   2      245.92        0.00    137.02 o 
 -19   3   2     2984.31     2942.73    254.12 o 
 -17   3   2     5155.58     5002.98    305.46 o 
 -15   3   2      242.97      118.76    118.12 o 
 -13   3   2        2.68      253.43    138.52 o 
 -11   3   2     6971.13     6755.91    445.59 o 
  -9   3   2     1359.88     1531.48    153.89 o 
  -7   3   2     4507.55     4075.08    190.31 o 
  -5   3   2    51478.47    53367.02   1263.59 o 
  -3   3   2      159.05      329.17     88.96 o 
  -1   3   2     4271.84     4321.39    151.74 o 
   1   3   2    53949.96    54357.13   1063.27 o 
   3   3   2    25051.95    24234.73    536.07 o 
   5   3   2     5404.09     5955.37    290.32 o 
   7   3   2       46.80      112.07     90.13 o 
   9   3   2    19514.59    19249.82    699.13 o 
  11   3   2      998.24     1404.67    156.05 o 
  13   3   2      486.60      858.98    127.53 o 
  15   3   2     1314.50     1642.44    159.16 o 
  17   3   2      611.57      762.28    135.13 o 
  19   3   2    10836.53    11716.19    744.95 o 
  21   3   2     2347.62     2680.70    376.39 o 
  23   3   2     1242.44     1419.87    326.25 o 
  25   3   2     1121.30     1125.98    359.79 o 
 -26   4   2     1722.06     2793.88    479.26 o 
 -24   4   2      968.68     1288.81    379.57 o 
 -22   4   2      144.85      364.45    250.56 o 
 -20   4   2      117.37      207.60    145.43 o 
 -18   4   2     1555.67     1511.80    219.11 o 
 -16   4   2     7502.56     7873.89    455.98 o 
 -14   4   2     2629.23     2787.84    223.54 o 
 -12   4   2      114.05      415.41    195.57 o 
 -10   4   2     8899.21     8170.74    605.07 o 
  -8   4   2     1381.42     1237.09    174.85 o 
  -6   4   2     4901.82     4616.32    200.46 o 
  -4   4   2     3968.06     4279.12    200.47 o 
  -2   4   2     1580.68     1612.92    221.43 o 
   0   4   2     5870.81     5280.39    346.09 o 
   2   4   2    59267.88    61880.67   1469.38 o 
   4   4   2    31533.71    30933.26    791.31 o 
   6   4   2     9387.60     9009.20    316.35 o 
   8   4   2     3188.30     3358.17    206.13 o 
  10   4   2     2552.70     2457.77    193.92 o 
  12   4   2     1807.70     2029.85    186.51 o 
  14   4   2      474.74      477.21    132.46 o 
  16   4   2     1848.09     2548.29    483.86 o 
  18   4   2     1596.37     1999.82    307.99 o 
  20   4   2      328.75      544.94    234.91 o 
  22   4   2      776.52      631.46    284.56 o 
  24   4   2      354.97      300.00    313.52 o 
 -25   5   2       37.62        2.59    237.60 o 
 -23   5   2      699.58      640.16    446.55 o 
 -21   5   2     1512.03     1596.32    383.65 o 
 -19   5   2     4250.29     3522.51    344.28 o 
 -17   5   2     2702.38     2538.63    284.70 o 
 -15   5   2    12682.25    12982.02    703.06 o 
 -13   5   2    10606.46     9891.77    484.19 o 
 -11   5   2      486.28      502.16    159.03 o 
  -9   5   2      108.21        0.00     94.07 o 
  -7   5   2     2234.82     2579.06    185.26 o 
  -5   5   2    14874.20    15954.59    544.91 o 
  -3   5   2      323.14      469.67    185.83 o 
  -1   5   2     6226.95     5667.23    484.67 o 
   1   5   2    14939.22    14940.54    534.57 o 
   3   5   2     6569.84     6968.52    319.78 o 
   5   5   2    11078.67     9874.04    392.87 o 
   7   5   2     1779.26     1774.97    173.53 o 
   9   5   2      124.07       67.19    111.21 o 
  11   5   2     6217.89     5902.88    342.02 o 
  13   5   2     5423.03     5374.10    346.50 o 
  15   5   2     4826.13     5761.49    507.57 o 
  17   5   2      759.69     1166.44    478.27 o 
  19   5   2      445.02     1073.49    382.71 o 
  21   5   2       81.01      227.48    253.07 o 
  23   5   2      107.96      691.02    527.34 o 
 -22   6   2      276.23      532.28    405.07 o 
 -20   6   2      109.07      185.80    389.18 o 
 -18   6   2     3460.83     3698.51    618.12 o 
 -16   6   2      134.39        5.79    137.86 o 
 -14   6   2     1042.90      959.13    306.54 o 
 -12   6   2       78.57      101.84    136.44 o 
 -10   6   2      806.88      575.11    317.06 o 
  -8   6   2     4561.93     4931.89    340.15 o 
  -6   6   2     1589.63     1765.41    214.23 o 
  -4   6   2     1619.16     1544.61    167.71 o 
  -2   6   2     3001.45     2811.31    279.54 o 
   0   6   2      317.33      721.83    230.58 o 
   2   6   2     2598.71     2653.19    234.05 o 
   4   6   2      411.26      524.59    130.39 o 
   6   6   2       38.38      339.57    128.07 o 
   8   6   2     2133.28     2587.87    336.36 o 
  10   6   2    14865.41    13737.03    621.63 o 
  12   6   2     6231.40     6127.20    437.91 o 
  14   6   2       53.30      258.34    257.07 o 
  16   6   2        4.77        0.00    229.93 o 
  18   6   2      300.30        0.00    190.19 o 
  20   6   2       91.90      629.06    320.39 o 
 -19   7   2      153.75      294.40    459.34 o 
 -17   7   2       28.18        0.00    304.70 o 
 -15   7   2     1667.24     1681.81    329.07 o 
 -13   7   2      501.37      429.22    199.38 o 
 -11   7   2     2142.75     3034.83    300.52 o 
  -9   7   2     4465.50     4124.68    423.41 o 
  -7   7   2     3777.92     3381.38    280.28 o 
  -5   7   2     4605.08     4390.66    338.90 o 
  -3   7   2       26.46      731.81    519.54 o 
  -1   7   2     1589.92     1798.69    400.17 o 
   1   7   2     5623.36     5657.93    415.90 o 
   3   7   2     4176.10     4064.27    483.83 o 
   5   7   2     2234.78     1934.78    304.14 o 
   7   7   2      226.52      316.60    274.59 o 
   9   7   2      433.18      237.74    176.01 o 
  11   7   2     1995.42     1831.85    350.60 o 
  13   7   2      266.62      293.45    231.52 o 
  15   7   2       23.38        0.00    235.91 o 
  17   7   2      208.72        5.81    272.72 o 
 -14   8   2       14.59      142.79    350.47 o 
 -12   8   2      244.66      345.62    316.80 o 
 -10   8   2       54.22      311.13    295.58 o 
  -8   8   2       28.82       57.30    587.65 o 
  -6   8   2      330.53      525.34    496.81 o 
  -4   8   2       44.49       58.69    255.90 o 
  -2   8   2      208.64      460.57    404.22 o 
   0   8   2      128.62      715.72    595.18 o 
   2   8   2      328.35     1238.35    417.57 o 
   4   8   2     2583.18     2568.71    586.98 o 
   6   8   2     1288.87      841.00    517.41 o 
   8   8   2      243.81      319.62    236.62 o 
  10   8   2      763.06      889.23    363.32 o 
  12   8   2      169.91      879.05    527.20 o 
  -5   9   2       13.74       92.13    279.20 o 
  -3   9   2      777.77     1055.79    327.92 o 
  -1   9   2       50.88       82.55    435.78 o 
   1   9   2       59.28       37.47    407.92 o 
   3   9   2     1370.55     1147.02    726.73 o 
 -29   1   3      316.17        0.00    219.72 o 
 -27   1   3     3964.72     3455.26    403.94 o 
 -25   1   3      852.55      981.49    213.84 o 
 -23   1   3      653.11      691.80    266.65 o 
 -21   1   3     2227.87     2171.39    228.67 o 
 -19   1   3      523.00      629.06    140.96 o 
 -17   1   3     2495.24     2621.07    195.94 o 
 -15   1   3    24853.99    24720.79    712.37 o 
 -13   1   3   126297.80   137179.42   3291.61 o 
 -11   1   3     4280.51     4557.10    166.44 o 
  -9   1   3     8910.79     8831.86    219.78 o 
  -7   1   3   120924.82   125853.44   2481.95 o 
  -5   1   3    52074.82    52119.57   1388.47 o 
  -3   1   3   161052.44   164859.28   2162.42 o 
  -1   1   3    16868.11    14924.93    408.81 o 
   1   1   3    67912.32    63807.55   1389.19 o 
   3   1   3   102985.31   102624.84   1973.38 o 
   5   1   3     7255.22     7970.23    213.67 o 
   7   1   3     3389.54     3476.86    227.15 o 
   9   1   3     8238.03     8204.49    227.39 o 
  11   1   3     2527.15     2315.43    189.43 o 
  13   1   3    22024.87    23356.86    673.42 o 
  15   1   3    24277.31    23975.36    773.58 o 
  17   1   3     5516.23     5048.86    284.05 o 
  19   1   3     9160.56     8875.89    536.99 o 
  21   1   3      429.38      576.94    161.81 o 
  23   1   3     1739.94     1760.78    311.80 o 
  25   1   3     2319.76     1634.61    345.65 o 
  27   1   3        7.43        0.00    337.33 o 
 -28   2   3       32.39      479.19    305.81 o 
 -26   2   3      252.99      219.74    248.92 o 
 -24   2   3      953.05     1028.32    208.06 o 
 -22   2   3     2019.87     1659.84    223.74 o 
 -20   2   3       62.80        0.00    132.47 o 
 -18   2   3      798.13      996.07    158.46 o 
 -16   2   3       21.79      177.81    157.91 o 
 -14   2   3     8083.53     7445.33    325.42 o 
 -12   2   3     8315.11     8273.75    333.62 o 
 -10   2   3      808.01     1170.20    101.64 o 
  -8   2   3    29659.64    29568.36    613.31 o 
  -6   2   3    11155.98    10627.96    269.72 o 
  -4   2   3    14892.75    16143.48    418.07 o 
  -2   2   3     7384.46     7348.69    238.14 o 
   0   2   3    31765.98    32286.96    759.21 o 
   2   2   3     1765.44     1859.22    162.29 o 
   4   2   3      414.52      351.23     65.27 o 
   6   2   3     4590.96     4659.73    155.48 o 
   8   2   3      774.21      779.45    107.30 o 
  10   2   3       15.39       95.32    129.70 o 
  12   2   3      955.58      814.07    147.63 o 
  14   2   3    16523.80    15255.97    614.89 o 
  16   2   3     2614.94     1776.51    304.64 o 
  18   2   3       92.37      307.60    200.53 o 
  20   2   3      832.61      923.82    243.87 o 
  22   2   3      780.28      889.33    375.16 o 
  24   2   3      165.88        0.00    220.94 o 
  26   2   3      271.97        0.00    249.51 o 
 -27   3   3     1787.81     2318.01    420.48 o 
 -25   3   3      828.32      661.38    303.40 o 
 -23   3   3     1103.58     1094.63    351.24 o 
 -21   3   3        7.11       98.62    191.21 o 
 -19   3   3      129.64      210.77    150.49 o 
 -17   3   3       49.61      207.17    133.09 o 
 -15   3   3     9460.28     9495.91    386.24 o 
 -13   3   3    17729.33    19143.45    864.74 o 
 -11   3   3      334.04      636.47    122.70 o 
  -9   3   3    11185.11    11751.97    345.79 o 
  -7   3   3    11667.87    10842.05    336.69 o 
  -5   3   3    26309.71    24575.21    621.24 o 
  -3   3   3      249.25      272.54     53.89 o 
  -1   3   3      373.01      530.96     78.59 o 
   1   3   3    13374.79    13262.88    325.79 o 
   3   3   3     6565.40     5857.03    230.52 o 
   5   3   3      182.85      178.79     73.84 o 
   7   3   3     5557.61     5222.95    201.17 o 
   9   3   3     4089.58     4467.21    259.62 o 
  11   3   3      579.28      603.00    103.51 o 
  13   3   3    15296.25    14091.02    694.44 o 
  15   3   3     7732.73     6642.53    515.10 o 
  17   3   3     2545.28     2876.86    333.27 o 
  19   3   3     1505.97     2033.55    382.66 o 
  21   3   3     2064.53     1983.61    342.64 o 
  23   3   3      996.16     1410.47    343.36 o 
  25   3   3     1174.04     1281.24    584.63 o 
 -26   4   3     1123.72     1454.20    398.83 o 
 -24   4   3     1502.25     1597.74    405.81 o 
 -22   4   3      456.19      335.44    198.59 o 
 -20   4   3     1064.89     1064.20    349.61 o 
 -18   4   3     2503.64     2417.70    339.33 o 
 -16   4   3       73.15      300.60    147.73 o 
 -14   4   3     3775.05     4284.46    414.98 o 
 -12   4   3     5187.53     4894.55    251.32 o 
 -10   4   3      796.70     1042.69    123.60 o 
  -8   4   3    20750.35    19396.64    632.93 o 
  -6   4   3     2791.81     2851.79    154.30 o 
  -4   4   3    18467.90    19240.97    522.70 o 
  -2   4   3    22407.70    24382.53    610.56 o 
   0   4   3    34424.31    34591.27    874.61 o 
   2   4   3     9450.16     9147.40    365.85 o 
   4   4   3     2637.39     2780.55    156.51 o 
   6   4   3      145.79      126.04     88.06 o 
   8   4   3      795.14     1083.85    121.26 o 
  10   4   3      856.30     1186.95    154.37 o 
  12   4   3        9.66       62.69    117.77 o 
  14   4   3    10246.99    10981.33    639.23 o 
  16   4   3      282.78      409.68    203.26 o 
  18   4   3     1274.63     1706.95    291.57 o 
  20   4   3      702.52      697.57    263.65 o 
  22   4   3      758.53      410.24    290.57 o 
  24   4   3      197.28        0.00    290.34 o 
 -25   5   3       71.78      539.23    318.67 o 
 -23   5   3      382.41       56.49    438.62 o 
 -21   5   3      427.02      596.20    510.77 o 
 -19   5   3       11.36      199.84    176.82 o 
 -17   5   3      972.32      840.63    323.15 o 
 -15   5   3     3131.47     3436.63    309.41 o 
 -13   5   3      404.77     1415.78    317.46 o 
 -11   5   3     1049.25      848.87    136.55 o 
  -9   5   3     1117.82     1040.91    201.41 o 
  -7   5   3     3517.51     3799.29    215.44 o 
  -5   5   3     7406.97     6970.45    342.26 o 
  -3   5   3      153.07      234.88     87.68 o 
  -1   5   3      916.22     1236.70    154.36 o 
   1   5   3     2700.41     2681.21    161.21 o 
   3   5   3     4931.53     4699.29    226.57 o 
   5   5   3     8925.02     8645.79    353.22 o 
   7   5   3      115.81      334.98    144.25 o 
   9   5   3      904.61      984.31    154.66 o 
  11   5   3     2621.27     2441.93    246.94 o 
  13   5   3     1463.32     1821.81    245.61 o 
  15   5   3       14.25        0.00    167.55 o 
  17   5   3       67.12      224.58    207.32 o 
  19   5   3       39.11        0.00    220.72 o 
  21   5   3       88.21        0.00    308.83 o 
  23   5   3      375.43      566.76    353.70 o 
 -22   6   3     1135.66     1079.08    536.10 o 
 -20   6   3      620.26      880.59    414.37 o 
 -18   6   3        5.55      130.79    316.99 o 
 -16   6   3     7587.30     7491.23    541.68 o 
 -14   6   3      791.02      904.15    200.74 o 
 -12   6   3     1381.31      912.07    440.53 o 
 -10   6   3     3015.11     2612.26    278.18 o 
  -8   6   3     1888.43     2554.62    228.62 o 
  -6   6   3       31.30       10.01    168.14 o 
  -4   6   3     1723.99     1748.09    174.39 o 
  -2   6   3     1951.23     1706.48    306.04 o 
   0   6   3       63.12      160.79    164.81 o 
   2   6   3     7306.81     7339.03    340.55 o 
   4   6   3      256.48      398.46    173.95 o 
   6   6   3      116.28       62.22    112.00 o 
   8   6   3        4.06       28.56    135.29 o 
  10   6   3      471.33      712.70    205.36 o 
  12   6   3     1801.31     1497.08    203.74 o 
  14   6   3    11587.86    11651.43    880.14 o 
  16   6   3     1044.80     1307.18    477.38 o 
  18   6   3      145.72        0.00    210.37 o 
  20   6   3        4.73      368.51    294.94 o 
 -19   7   3      261.65      413.36    349.34 o 
 -17   7   3     1266.74     1516.34    419.73 o 
 -15   7   3     2000.32     1249.36    283.36 o 
 -13   7   3      504.69      427.28    200.19 o 
 -11   7   3       12.12       55.81    140.59 o 
  -9   7   3       59.82      285.67    147.86 o 
  -7   7   3       56.14      107.63    181.77 o 
  -5   7   3      428.27      955.69    235.70 o 
  -3   7   3       24.18       24.02    386.11 o 
  -1   7   3        4.85        0.00    143.30 o 
   1   7   3      437.12      590.40    358.06 o 
   3   7   3      123.86      594.23    297.14 o 
   5   7   3     4266.79     4824.36    420.86 o 
   7   7   3        1.70      173.81    174.56 o 
   9   7   3      140.00      530.11    208.44 o 
  11   7   3      643.46      593.56    259.20 o 
  13   7   3        7.85        0.00    198.56 o 
  15   7   3      261.41      779.37    389.19 o 
  17   7   3       65.82        0.00    280.26 o 
 -14   8   3      339.43        0.00    393.54 o 
 -12   8   3       59.69      877.37    405.68 o 
 -10   8   3      457.30      302.53    291.36 o 
  -8   8   3     1622.85     2023.23    443.61 o 
  -6   8   3      505.63      592.30    263.70 o 
  -4   8   3     1037.97     1140.77    354.53 o 
  -2   8   3      912.84     1259.40    535.92 o 
   0   8   3      485.46     1640.87    425.82 o 
   2   8   3     1180.20      612.39    361.75 o 
   4   8   3     2835.03     2214.97    722.60 o 
   6   8   3     1809.40     2474.47    391.80 o 
   8   8   3      136.64        0.00    197.31 o 
  10   8   3       31.04      503.47    668.27 o 
  12   8   3      549.11      408.78    334.49 o 
  -5   9   3        0.93        0.00    406.24 o 
  -3   9   3       38.10        0.00    444.16 o 
  -1   9   3       96.80      389.97    521.27 o 
   1   9   3        2.95      336.42    483.38 o 
   3   9   3       11.72       11.62    305.73 o 
 -30   0   4     1482.99      369.16    719.49 o 
 -28   0   4      792.98      316.25    349.67 o 
 -26   0   4     3068.48     2196.45    822.11 o 
 -24   0   4    16938.63    15905.39   1369.35 o 
 -22   0   4     1285.87     1186.29    475.98 o 
 -20   0   4     4785.07     4440.02    602.72 o 
 -18   0   4     2199.92     2273.58    340.15 o 
 -16   0   4    15827.14    14671.41   1399.53 o 
 -14   0   4     4829.42     5272.29    418.73 o 
 -12   0   4    20005.09    21295.52    729.10 o 
 -10   0   4     2629.54     2136.12    124.66 o 
  -8   0   4  1040752.50  1264954.63  49344.94 o 
  -6   0   4    26236.26    28151.99    782.55 o 
  -4   0   4    35750.07    37057.95    830.77 o 
   0   0   4    15876.79    14823.06    484.33 o 
   2   0   4    22604.26    21160.25   1629.88 o 
   4   0   4      217.81      341.10     51.16 o 
   6   0   4     1397.86     1303.90    129.75 o 
   8   0   4       21.38       30.56     59.80 o 
  10   0   4     3047.77     3189.98    207.66 o 
  12   0   4       57.34      164.15    250.89 o 
  14   0   4    36872.07    36705.89   1527.89 o 
  16   0   4    20413.28    19164.69    938.32 o 
  18   0   4      340.19      570.31    194.98 o 
  20   0   4     3365.86     2464.10    337.81 o 
  22   0   4     5471.45     3928.99    489.21 o 
  24   0   4       33.72      152.50    544.33 o 
  26   0   4      142.89      193.58    423.45 o 
 -29   1   4        1.28        0.00    237.28 o 
 -27   1   4     1178.28     1004.10    279.72 o 
 -25   1   4        1.16      203.38    162.58 o 
 -23   1   4      386.26      426.38    153.08 o 
 -21   1   4      689.64      591.38    183.63 o 
 -19   1   4     1067.13     1017.91    254.66 o 
 -17   1   4      280.53      599.03    234.73 o 
 -15   1   4      247.72      496.73    101.46 o 
 -13   1   4     4731.10     4794.22    318.68 o 
 -11   1   4       37.14       47.48     66.26 o 
  -9   1   4    10460.77    10302.81    283.56 o 
  -7   1   4     5648.80     6165.74    318.61 o 
  -5   1   4     1795.60     1501.19    129.17 o 
  -3   1   4    21767.79    19259.58    665.17 o 
  -1   1   4     3966.33     3337.01    165.03 o 
   1   1   4     4181.25     3803.31    160.89 o 
   3   1   4     3717.34     3420.22    159.40 o 
   5   1   4    11411.93    12810.17    503.02 o 
   7   1   4     7507.78     7095.54    253.50 o 
   9   1   4     1388.85     1457.61    113.68 o 
  11   1   4    11957.21    11554.10    351.58 o 
  13   1   4     7651.58     6333.32    478.72 o 
  15   1   4     8012.32     6983.21    572.73 o 
  17   1   4     8436.95     7775.67    799.55 o 
  19   1   4     1659.24     1515.22    238.38 o 
  21   1   4     1066.45     1172.52    305.98 o 
  23   1   4     1304.08     1214.64    262.84 o 
  25   1   4      272.59      424.83    327.97 o 
  27   1   4      212.93        0.00    248.80 o 
 -28   2   4      100.00      310.81    295.78 o 
 -26   2   4      701.12     1088.09    319.38 o 
 -24   2   4     5676.64     5233.11    395.60 o 
 -22   2   4      621.33      622.75    183.41 o 
 -20   2   4      137.29      219.17    170.99 o 
 -18   2   4     1445.09     1938.16    206.95 o 
 -16   2   4    16853.86    17249.14    572.90 o 
 -14   2   4    38112.15    41088.27   1093.75 o 
 -12   2   4    78610.09    81474.52   1921.68 o 
 -10   2   4    19832.58    20816.13    759.19 o 
  -8   2   4      623.46      792.07     84.51 o 
  -6   2   4     9340.80    10196.28    308.99 o 
  -4   2   4      162.20      279.76     76.52 o 
  -2   2   4     7614.40     6881.57    237.15 o 
   0   2   4    40247.45    43674.30    688.50 o 
   2   2   4    35897.97    35988.09    842.60 o 
   4   2   4   116020.39   114318.43   2055.93 o 
   6   2   4    76270.58    74704.23   1400.60 o 
   8   2   4      676.75      557.70    109.25 o 
  10   2   4     6725.62     7072.64    345.26 o 
  12   2   4      534.10      829.21    163.81 o 
  14   2   4    27036.62    28024.15   1166.79 o 
  16   2   4     3097.11     3318.76    327.85 o 
  18   2   4        6.80       15.00    158.58 o 
  20   2   4     2018.90     2480.63    368.13 o 
  22   2   4     2828.16     2749.51    396.74 o 
  24   2   4      294.41      573.22    273.62 o 
  26   2   4       70.60       33.61    264.25 o 
 -27   3   4     1017.59     1060.31    453.46 o 
 -25   3   4      124.27      272.72    212.25 o 
 -23   3   4        5.87       60.90    146.49 o 
 -21   3   4      844.38      984.21    216.88 o 
 -19   3   4     1165.03     1199.30    168.04 o 
 -17   3   4     4356.35     4169.29    426.27 o 
 -15   3   4     1869.29     2055.40    174.63 o 
 -13   3   4    10624.76    11411.72    458.50 o 
 -11   3   4     1424.09     1644.22    121.17 o 
  -9   3   4     4042.15     3814.14    181.14 o 
  -7   3   4     7050.49     7218.77    226.10 o 
  -5   3   4     5494.41     5206.59    335.95 o 
  -3   3   4    12929.47    14297.78    316.27 o 
  -1   3   4      928.20     1010.98     58.96 o 
   1   3   4     2191.71     1936.30     99.12 o 
   3   3   4    53513.29    52502.22   1942.39 o 
   5   3   4       90.82      101.06     65.09 o 
   7   3   4     3589.66     3295.55    172.86 o 
   9   3   4    33272.63    33047.36    872.49 o 
  11   3   4    19237.99    17959.36    742.88 o 
  13   3   4     1883.51     1943.98    229.35 o 
  15   3   4       24.20       26.81    228.23 o 
  17   3   4       68.75      209.53    285.02 o 
  19   3   4     8670.58     9211.26    684.50 o 
  21   3   4     3416.03     7070.50   1859.35 o 
  23   3   4      670.47     1042.00    583.45 o 
  25   3   4     2389.24     2563.38    694.33 o 
 -26   4   4      137.45      207.92    338.73 o 
 -24   4   4     2681.91     2297.70    413.97 o 
 -22   4   4     2362.86     2106.40    330.58 o 
 -20   4   4     2674.72     2582.11    373.53 o 
 -18   4   4      617.87      462.20    180.82 o 
 -16   4   4     1225.99     1512.86    168.30 o 
 -14   4   4     1722.82     1625.23    162.68 o 
 -12   4   4       99.54      281.46    217.16 o 
 -10   4   4     4356.70     4311.57    285.70 o 
  -8   4   4    13205.21    12641.81    442.50 o 
  -6   4   4     7871.48     6655.58    254.08 o 
  -4   4   4    29506.74    29361.44    729.77 o 
  -2   4   4    67041.58    65230.17   2446.10 o 
   0   4   4    33003.03    30446.62    712.97 o 
   2   4   4      100.89       46.16     64.97 o 
   4   4   4     3511.31     3403.21    222.37 o 
   6   4   4     5475.83     5369.73    233.70 o 
   8   4   4      232.59      270.74     89.30 o 
  10   4   4      330.60      215.04    110.93 o 
  12   4   4     4906.15     4508.74    258.63 o 
  14   4   4     6385.64     6194.33    451.78 o 
  16   4   4     3701.05     3907.73    384.49 o 
  18   4   4      159.52        0.00    200.07 o 
  20   4   4       32.62      223.24    241.60 o 
  22   4   4      376.81      302.85    251.89 o 
  24   4   4      416.70      109.91    273.99 o 
 -25   5   4       43.16        0.00    358.69 o 
 -23   5   4      137.27       77.51    288.56 o 
 -21   5   4        4.16      100.29    199.90 o 
 -19   5   4      119.27      684.99    318.07 o 
 -17   5   4     1241.37     1212.11    235.14 o 
 -15   5   4     1372.75     1447.72    188.50 o 
 -13   5   4    27882.98    26685.04    967.55 o 
 -11   5   4     3843.34     3407.51    273.76 o 
  -9   5   4       17.14        0.00     93.31 o 
  -7   5   4     2272.16     2006.84    154.40 o 
  -5   5   4    12005.42    11934.89    561.43 o 
  -3   5   4      290.88      282.02     91.81 o 
  -1   5   4     6447.99     6106.68    408.40 o 
   1   5   4        3.55      195.36    191.31 o 
   3   5   4     4745.31     5013.08    238.62 o 
   5   5   4       39.50        0.00    130.48 o 
   7   5   4       78.43      198.98    128.31 o 
   9   5   4      585.31      727.78    147.84 o 
  11   5   4     2991.81     3362.13    284.76 o 
  13   5   4     5171.10     5192.75    411.08 o 
  15   5   4    15773.30    16910.28   1006.57 o 
  17   5   4     7405.59     7517.57    598.75 o 
  19   5   4        1.51       75.69    311.01 o 
  21   5   4      342.73      295.70    252.77 o 
 -22   6   4      980.30      833.34    331.11 o 
 -20   6   4      169.38      467.06    330.42 o 
 -18   6   4     1008.07      866.41    299.59 o 
 -16   6   4     2554.63     2472.47    306.25 o 
 -14   6   4     4730.13     4405.40    354.40 o 
 -12   6   4     1050.22     1118.04    276.45 o 
 -10   6   4      239.09      465.74    299.99 o 
  -8   6   4    10396.98    10013.10    471.98 o 
  -6   6   4     2043.52     1886.03    178.01 o 
  -4   6   4      144.45      287.31    223.37 o 
  -2   6   4        5.48      669.29    178.98 o 
   0   6   4      127.33      162.20    178.01 o 
   2   6   4      309.54      443.78    129.61 o 
   4   6   4    10978.81    10115.67    589.06 o 
   6   6   4     5429.48     5104.50    311.10 o 
   8   6   4     6854.36     6465.93    397.77 o 
  10   6   4      328.22      299.20    160.72 o 
  12   6   4     1107.53      972.21    234.31 o 
  14   6   4      562.86      639.34    264.84 o 
  16   6   4      606.85      730.39    295.72 o 
  18   6   4       22.71      217.91    244.82 o 
  20   6   4       47.90        0.00    297.41 o 
 -19   7   4      212.53        0.00    251.92 o 
 -17   7   4      504.65      140.73    247.39 o 
 -15   7   4      184.99      229.86    245.98 o 
 -13   7   4     3705.32     3962.25    397.93 o 
 -11   7   4      564.26      393.13    244.67 o 
  -9   7   4        4.05      178.75    186.99 o 
  -7   7   4     1429.34     1615.13    262.92 o 
  -5   7   4     5641.33     5070.24    466.05 o 
  -3   7   4      816.21     1789.04    330.04 o 
  -1   7   4     5174.89     5528.14    469.61 o 
   1   7   4      594.53      680.13    248.95 o 
   3   7   4    10293.49    11140.48    687.14 o 
   5   7   4    11334.22    10750.37    653.89 o 
   7   7   4      713.13     1340.12    259.36 o 
   9   7   4     1698.11     1860.58    298.09 o 
  11   7   4       10.08        0.00    191.84 o 
  13   7   4      177.86      160.82    199.77 o 
  15   7   4       51.96      452.76    291.48 o 
 -14   8   4      295.51      398.61    428.05 o 
 -12   8   4     1968.91     1943.02    469.32 o 
 -10   8   4      968.62      417.83    390.39 o 
  -8   8   4      128.46      119.65    220.70 o 
  -6   8   4     1621.16     1328.41    373.52 o 
  -4   8   4     1503.90     1777.20    286.82 o 
  -2   8   4      968.80      913.19    249.79 o 
   0   8   4     3974.17     2192.14    551.93 o 
   2   8   4      355.38      478.41    304.18 o 
   4   8   4        3.52        0.00    267.46 o 
   6   8   4       21.94      116.84    294.17 o 
   8   8   4        0.37      186.22    228.26 o 
  10   8   4      768.92      811.25    379.51 o 
  12   8   4      596.16      426.33    350.89 o 
  -5   9   4      267.54      220.90    412.44 o 
  -3   9   4     1420.79     1816.24    518.76 o 
  -1   9   4      545.37        0.00    447.11 o 
   1   9   4        0.83      470.14    290.10 o 
 -29   1   5       31.00      187.56    231.74 o 
 -27   1   5      974.91     1217.05    294.04 o 
 -25   1   5      706.60      387.13    178.72 o 
 -23   1   5     1436.69     1515.22    213.90 o 
 -21   1   5      391.22      322.49    142.63 o 
 -19   1   5      120.95      195.71    124.38 o 
 -17   1   5    14737.79    14097.22    481.61 o 
 -15   1   5       48.56      101.46    101.40 o 
 -13   1   5    44746.12    46922.86   1093.35 o 
 -11   1   5     1258.72     1003.56     99.73 o 
  -9   1   5    32320.09    34576.10    810.23 o 
  -7   1   5    10561.09    11224.11    627.05 o 
  -5   1   5   128150.79   135215.73   1833.87 o 
  -3   1   5    10888.73     8942.72    165.67 o 
  -1   1   5    52528.39    51937.89   1094.04 o 
   1   1   5    13396.05    12969.13    315.36 o 
   3   1   5    52456.23    53652.36   1095.86 o 
   5   1   5      438.36      586.25     78.48 o 
   7   1   5     6450.68     6271.96    276.87 o 
   9   1   5    13272.41    11874.26    564.80 o 
  11   1   5      110.88       97.83     84.39 o 
  13   1   5     2298.49     2426.94    307.28 o 
  15   1   5    13332.11    11523.12    679.21 o 
  17   1   5    17599.20    15131.31    700.62 o 
  19   1   5      870.87     1011.78    217.99 o 
  21   1   5       13.14        9.81    202.74 o 
  23   1   5      553.49      185.94    214.68 o 
  25   1   5      590.18      251.41    355.87 o 
 -28   2   5      125.63       58.66    248.20 o 
 -26   2   5      145.12       64.94    252.28 o 
 -24   2   5      491.43      391.03    204.45 o 
 -22   2   5     1320.65     1477.95    231.08 o 
 -20   2   5      494.74      525.19    252.93 o 
 -18   2   5     6374.63     6302.84    392.07 o 
 -16   2   5      382.09      623.08    112.73 o 
 -14   2   5     1563.08     2034.00    208.61 o 
 -12   2   5    15658.31    15948.61    426.41 o 
 -10   2   5     5972.85     5752.74    172.28 o 
  -8   2   5    48533.99    48518.75   1012.83 o 
  -6   2   5      763.29      678.88     76.97 o 
  -4   2   5       17.52       94.69     70.40 o 
  -2   2   5      531.67      782.47     91.34 o 
   0   2   5    11954.22    12254.67    329.00 o 
   2   2   5    48716.75    47230.00    822.85 o 
   4   2   5       21.78      118.80    113.99 o 
   6   2   5       59.44       84.67     44.35 o 
   8   2   5        5.06      286.15    135.57 o 
  10   2   5    10623.40    11785.45    482.24 o 
  12   2   5     2113.94     2513.75    247.56 o 
  14   2   5     6247.93     7015.65    503.80 o 
  16   2   5     8006.75     8305.49    603.54 o 
  18   2   5      323.31      431.72    243.49 o 
  20   2   5       84.50      369.09    221.69 o 
  22   2   5     1172.16     1054.08    316.56 o 
  24   2   5        0.74      168.51    226.21 o 
  26   2   5      428.57      197.53    342.63 o 
 -29   3   5      398.94      284.27    315.77 o 
 -27   3   5        5.32      152.91    272.85 o 
 -25   3   5      184.60      359.77    219.70 o 
 -23   3   5     1403.90     1853.64    267.60 o 
 -21   3   5     1842.33     1828.34    269.26 o 
 -19   3   5     1059.75     1138.43    184.12 o 
 -17   3   5     1889.55     1605.49    149.43 o 
 -15   3   5     3344.28     3141.85    217.85 o 
 -13   3   5    48039.73    47501.73   2345.53 o 
 -11   3   5    15344.85    16247.90    457.94 o 
  -9   3   5     2506.95     2340.89    143.74 o 
  -7   3   5     6943.05     7267.43    239.08 o 
  -5   3   5    52913.56    53803.79   1143.59 o 
  -3   3   5      304.80      676.01     85.61 o 
  -1   3   5    11721.46    11583.59    353.55 o 
   1   3   5      400.50      429.63     57.28 o 
   3   3   5    22575.15    23430.41    548.30 o 
   5   3   5     3165.69     2647.25    144.88 o 
   7   3   5    11058.92    10768.61    334.78 o 
   9   3   5     2218.38     1771.55    115.31 o 
  11   3   5      188.84      134.46    128.25 o 
  13   3   5      249.58      231.82    165.20 o 
  15   3   5     6804.54     7240.56    516.68 o 
  17   3   5     4809.80     5215.34    474.93 o 
  19   3   5       46.66        0.00    259.24 o 
  21   3   5      401.66      712.60    293.67 o 
  23   3   5       14.07        0.00    235.26 o 
  25   3   5      444.28      441.41    336.24 o 
 -26   4   5      495.49     1365.32    444.82 o 
 -24   4   5     3417.57     3263.80    435.21 o 
 -22   4   5      657.35      600.20    240.87 o 
 -20   4   5      519.92      801.59    204.42 o 
 -18   4   5     3249.95     3763.71    324.64 o 
 -16   4   5      143.35       73.78    100.24 o 
 -14   4   5       89.19      123.89    107.04 o 
 -12   4   5    16443.78    14924.49    651.19 o 
 -10   4   5      605.68      968.46    235.06 o 
  -8   4   5     2914.28     2573.79    150.46 o 
  -6   4   5     5572.41     5845.18    346.91 o 
  -4   4   5     1018.40     1264.94    147.52 o 
  -2   4   5    11312.75    11257.88    457.21 o 
   0   4   5      395.36      436.71    103.89 o 
   2   4   5     4751.66     4860.89    221.73 o 
   4   4   5      422.08      671.53    163.69 o 
   6   4   5     7647.03     7808.70    414.67 o 
   8   4   5     1037.93     1374.93    141.90 o 
  10   4   5    10862.65     9841.22    420.04 o 
  12   4   5     1186.20     1488.76    230.51 o 
  14   4   5    12940.57    13246.37    718.97 o 
  16   4   5     1618.98     1943.14    336.33 o 
  18   4   5     3066.41     3377.51    424.82 o 
  20   4   5      140.69      289.08    263.01 o 
  22   4   5      995.51      850.74    360.97 o 
 -25   5   5      459.67      462.16    404.28 o 
 -23   5   5     1442.11      610.47    395.43 o 
 -21   5   5     1140.20     1477.60    338.62 o 
 -19   5   5        7.71      122.81    299.70 o 
 -17   5   5       79.44      262.87    224.16 o 
 -15   5   5      133.43      156.91    119.01 o 
 -13   5   5      226.62      984.00    195.19 o 
 -11   5   5     1592.16     1933.05    175.81 o 
  -9   5   5       30.17        0.00     87.78 o 
  -7   5   5        3.79        0.00    107.26 o 
  -5   5   5     3007.68     2989.27    221.28 o 
  -3   5   5    14168.03    14527.40    600.57 o 
  -1   5   5    15124.98    15293.13    603.81 o 
   1   5   5      847.05      729.85    152.88 o 
   3   5   5     2725.44     2589.81    215.92 o 
   5   5   5     5637.15     5645.81    327.23 o 
   7   5   5     3255.25     3024.25    385.78 o 
   9   5   5       92.65      138.71    119.51 o 
  11   5   5      914.15     1043.35    212.03 o 
  13   5   5      195.87      172.53    254.46 o 
  15   5   5     1072.13      898.35    266.48 o 
  17   5   5      139.97      303.61    238.48 o 
  19   5   5      740.30      856.26    373.42 o 
  21   5   5      391.90      399.28    287.68 o 
 -22   6   5      751.83      332.58    343.23 o 
 -20   6   5     1568.61     1885.55    372.98 o 
 -18   6   5     1628.98     1679.76    397.82 o 
 -16   6   5     1854.24     1997.17    337.25 o 
 -14   6   5     1314.49      942.94    299.49 o 
 -12   6   5    11434.52    10881.49    512.81 o 
 -10   6   5     4881.48     4351.99    326.96 o 
  -8   6   5     4950.90     4907.44    299.34 o 
  -6   6   5      508.54      650.89    147.97 o 
  -4   6   5     9507.88     9741.58    528.02 o 
  -2   6   5     9327.56     9944.35    542.65 o 
   0   6   5     1716.11     1885.87    241.13 o 
   2   6   5       71.55      281.93    217.93 o 
   4   6   5     3485.84     3517.29    344.95 o 
   6   6   5     3001.13     3355.03    267.58 o 
   8   6   5      396.63      590.09    158.01 o 
  10   6   5       41.65      163.60    177.64 o 
  12   6   5      219.22      200.69    183.04 o 
  14   6   5     3319.37     3283.32    382.48 o 
  16   6   5     1069.29     1091.95    302.92 o 
  18   6   5      313.33       47.82    299.21 o 
 -19   7   5        4.10      555.21    501.97 o 
 -17   7   5     1256.36     1015.56    458.51 o 
 -15   7   5      485.47      612.83    407.99 o 
 -13   7   5        2.13      197.12    185.26 o 
 -11   7   5     2241.58     2520.09    456.97 o 
  -9   7   5     2934.78     3453.74    366.63 o 
  -7   7   5     2377.58     2225.30    274.77 o 
  -5   7   5      248.66      559.01    371.90 o 
  -3   7   5     5242.75     5495.01    423.83 o 
  -1   7   5      419.73      515.93    232.57 o 
   1   7   5     1165.11     1301.63    238.82 o 
   3   7   5     1628.37     2190.40    317.01 o 
   5   7   5     6230.58     6467.09    508.86 o 
   7   7   5     2270.92     2378.26    425.16 o 
   9   7   5       71.25      120.11    223.67 o 
  11   7   5       96.39        0.00    273.93 o 
  13   7   5      228.17      386.97    284.78 o 
  15   7   5       42.20      236.31    310.07 o 
 -14   8   5      587.83        0.00    276.59 o 
 -12   8   5     1327.83      660.37    306.47 o 
 -10   8   5      416.17       72.60    208.43 o 
  -8   8   5      208.10        0.00    226.84 o 
  -6   8   5      474.73      857.95    489.08 o 
  -4   8   5     1088.09     1477.87    298.59 o 
  -2   8   5     3131.87     3640.21    404.24 o 
   0   8   5      294.48      798.44    346.62 o 
   2   8   5       75.39      238.28    292.35 o 
   4   8   5     1587.14     1723.94    436.60 o 
   6   8   5     1282.70     2082.66    395.80 o 
   8   8   5      957.02     1310.47    416.89 o 
  10   8   5      348.10      619.26    321.02 o 
  -5   9   5        8.10        0.00    311.58 o 
  -3   9   5      810.25      792.83    393.47 o 
  -1   9   5      272.11      658.72    605.66 o 
   1   9   5        9.48      193.76    366.46 o 
 -30   0   6      108.96        0.00    318.30 o 
 -28   0   6     2487.94     2221.66    562.92 o 
 -26   0   6      926.13      188.48    218.01 o 
 -24   0   6       55.50        0.00    191.02 o 
 -22   0   6      148.46      365.16    201.99 o 
 -20   0   6    11920.19    11615.87    708.88 o 
 -18   0   6    20796.93    22167.96   1041.00 o 
 -16   0   6    83711.22    87306.42   3091.38 o 
 -14   0   6    25010.73    28001.83    973.25 o 
 -12   0   6    62605.52    64512.19   1877.65 o 
 -10   0   6    55669.95    60018.35   1536.12 o 
  -8   0   6   275148.88   293025.13   6919.89 o 
  -6   0   6    19142.01    18498.80    905.52 o 
  -4   0   6    92989.46    97432.77   2089.50 o 
  -2   0   6   181774.36   185849.64   6731.58 o 
   0   0   6    26917.72    25217.57   1038.50 o 
   2   0   6   310511.78   306566.84   7585.64 o 
   4   0   6      588.97      703.15    208.06 o 
   6   0   6    25828.83    26704.81   1254.40 o 
   8   0   6      252.11     1086.59    251.67 o 
  10   0   6    56267.79    56004.67   1908.52 o 
  12   0   6     1796.50     1741.48    206.61 o 
  14   0   6    17899.99    14694.44   1807.86 o 
  16   0   6    22703.31    19214.78   1172.14 o 
  18   0   6      747.59      349.74    275.99 o 
  20   0   6        7.45        0.00    144.17 o 
  22   0   6     3749.99     4409.09    773.79 o 
  24   0   6       23.73      582.91    453.44 o 
  26   0   6     1013.48     1167.21    579.50 o 
 -29   1   6       97.45       77.27    252.28 o 
 -27   1   6      490.89       65.71    181.33 o 
 -25   1   6     1537.78     1466.38    269.28 o 
 -23   1   6     4373.63     3960.97    296.18 o 
 -21   1   6     6467.38     6294.23    341.88 o 
 -19   1   6      475.19      459.93    115.30 o 
 -17   1   6     5993.57     5674.61    259.73 o 
 -15   1   6       40.62      112.45    189.72 o 
 -13   1   6       92.98      182.38    107.96 o 
 -11   1   6     1517.94     1403.65    109.22 o 
  -9   1   6     1331.42     1437.67    102.47 o 
  -7   1   6     4936.48     5811.63    268.05 o 
  -5   1   6     2630.08     2843.61    120.95 o 
  -3   1   6      173.35      469.66     71.77 o 
  -1   1   6    11349.84    11559.08    240.60 o 
   1   1   6       30.36       49.56     53.91 o 
   3   1   6     4438.13     3899.44    154.04 o 
   5   1   6     5473.12     5790.77    370.54 o 
   7   1   6      882.08      693.99    109.25 o 
   9   1   6     2918.32     2627.03    179.45 o 
  11   1   6      445.55      431.44     89.57 o 
  13   1   6     4287.67     4619.94    324.62 o 
  15   1   6     1827.20     1648.90    191.36 o 
  17   1   6     1145.95      917.78    236.81 o 
  19   1   6       73.09      370.74    181.20 o 
  21   1   6       77.35      133.08    194.13 o 
  23   1   6       24.32      317.46    356.68 o 
  25   1   6       11.52      492.75    346.56 o 
 -30   2   6      300.51       17.35    324.74 o 
 -28   2   6     2747.09     2347.20    349.54 o 
 -26   2   6      466.14      418.71    223.41 o 
 -24   2   6     1712.72     2089.58    313.97 o 
 -22   2   6       95.32      432.08    187.43 o 
 -20   2   6     2364.33     2584.01    232.20 o 
 -18   2   6     1814.69     1974.14    225.22 o 
 -16   2   6     3561.50     3616.58    263.08 o 
 -14   2   6    10718.92    11011.05    499.16 o 
 -12   2   6   103518.96   103258.80   3135.62 o 
 -10   2   6    70061.23    67269.50   2286.22 o 
  -8   2   6     2571.93     2097.52    218.26 o 
  -6   2   6    12115.14    11850.25    254.95 o 
  -4   2   6    36668.66    38147.08    799.92 o 
  -2   2   6     6783.58     7688.06    256.24 o 
   0   2   6     1638.11     1395.58    120.52 o 
   2   2   6     1974.02     2203.33    127.80 o 
   4   2   6    12509.32    12216.22    353.61 o 
   6   2   6    72774.63    74432.02   2023.88 o 
   8   2   6    14804.25    14873.42    539.31 o 
  10   2   6    46519.51    49644.55   1644.47 o 
  12   2   6    11266.98    12629.89    610.28 o 
  14   2   6     4589.97     4770.70    369.55 o 
  16   2   6     7499.36     8848.97    609.33 o 
  18   2   6     7291.54     7320.57    546.08 o 
  20   2   6      218.73      330.70    226.03 o 
  22   2   6      255.86       14.87    193.41 o 
  24   2   6      438.82      470.37    274.91 o 
 -29   3   6      671.90      576.87    355.87 o 
 -27   3   6     2402.02     2789.11    478.37 o 
 -25   3   6     1878.17     2068.17    316.10 o 
 -23   3   6      341.14      318.37    196.41 o 
 -21   3   6       41.33      545.15    530.90 o 
 -19   3   6     2549.53     2547.63    279.07 o 
 -17   3   6     4866.23     4989.39    341.42 o 
 -15   3   6      774.68      788.65    117.57 o 
 -13   3   6    50278.98    49906.70   1524.05 o 
 -11   3   6    23034.12    22781.02    656.85 o 
  -9   3   6     5175.91     5145.28    250.23 o 
  -7   3   6    11586.27    11039.53    412.34 o 
  -5   3   6     3929.25     3642.49    240.32 o 
  -3   3   6     2382.66     2910.45    146.14 o 
  -1   3   6     2544.33     2359.12    159.62 o 
   1   3   6     7625.35     6771.32    328.17 o 
   3   3   6     7199.65     6985.05    209.36 o 
   5   3   6     2992.35     3205.94    153.97 o 
   7   3   6    11331.46    11751.16    560.69 o 
   9   3   6     4574.81     4104.66    260.20 o 
  11   3   6       29.48      267.83    217.49 o 
  13   3   6      125.12      390.54    204.98 o 
  15   3   6     3165.86     3901.23    390.92 o 
  17   3   6     3390.40     4253.30    459.51 o 
  19   3   6     2683.77     3181.28    411.90 o 
  21   3   6       68.09       56.67    224.99 o 
  23   3   6      391.40      537.93    403.22 o 
 -26   4   6      146.61      454.94    289.07 o 
 -24   4   6     1117.27     1928.08    407.61 o 
 -22   4   6     3985.24     4335.13    489.06 o 
 -20   4   6     3474.10     3753.37    501.31 o 
 -18   4   6     1289.20     1601.29    246.90 o 
 -16   4   6      589.16      878.21    240.01 o 
 -14   4   6       48.10       58.65    130.52 o 
 -12   4   6     1726.92     2414.69    275.01 o 
 -10   4   6      691.14      859.67    108.16 o 
  -8   4   6     2864.76     2895.03    181.64 o 
  -6   4   6    11772.93    12039.28    754.14 o 
  -4   4   6    29374.29    25803.11   1150.43 o 
  -2   4   6    53186.80    53170.41   1579.17 o 
   0   4   6    19281.18    18849.37    787.62 o 
   2   4   6    13666.42    14018.64    401.29 o 
   4   4   6     1536.16     1593.13    129.44 o 
   6   4   6     1178.70     1168.54    118.83 o 
   8   4   6      348.57      368.56     99.61 o 
  10   4   6      719.00      717.90    174.18 o 
  12   4   6      125.84      828.45    346.91 o 
  14   4   6     2713.01     2782.36    342.14 o 
  16   4   6      221.70      423.10    226.45 o 
  18   4   6     1664.72     1853.74    333.59 o 
  20   4   6      220.88      301.40    258.03 o 
  22   4   6       51.79      112.71    250.25 o 
 -25   5   6      264.56      248.88    330.76 o 
 -23   5   6     3340.59     3583.72    507.10 o 
 -21   5   6     1283.58     1423.10    392.02 o 
 -19   5   6     1893.48     2119.56    349.07 o 
 -17   5   6     6628.34     7137.18    600.87 o 
 -15   5   6      294.07      576.39    150.08 o 
 -13   5   6    14062.33    13362.49    640.73 o 
 -11   5   6     4186.53     4091.93    239.65 o 
  -9   5   6      198.36      284.39    146.00 o 
  -7   5   6     1681.61     1566.33    226.76 o 
  -5   5   6     4249.99     3752.72    310.91 o 
  -3   5   6     8649.67     9103.12    439.12 o 
  -1   5   6     4854.47     5576.50    327.12 o 
   1   5   6     2879.25     3207.40    261.43 o 
   3   5   6     1921.29     1941.12    209.74 o 
   5   5   6     1101.71     1145.60    150.74 o 
   7   5   6     6123.36     6089.08    421.13 o 
   9   5   6     7135.44     5649.95    388.87 o 
  11   5   6     1230.61     1106.30    233.06 o 
  13   5   6      541.60     1043.37    325.47 o 
  15   5   6     5654.09     4992.83    476.66 o 
  17   5   6     4377.18     4262.10    478.81 o 
  19   5   6      245.95      106.99    236.90 o 
  21   5   6        8.39      632.26    320.50 o 
 -22   6   6     1504.45      559.88    365.23 o 
 -20   6   6      526.84      301.35    261.45 o 
 -18   6   6      165.67      424.44    254.81 o 
 -16   6   6     3845.14     2739.96    546.73 o 
 -14   6   6     2905.16     2147.27    243.71 o 
 -12   6   6     1505.87     1824.16    229.90 o 
 -10   6   6     3829.08     3530.48    330.28 o 
  -8   6   6     7053.16     7731.71    463.06 o 
  -6   6   6       76.40       83.78    130.80 o 
  -4   6   6     1622.40     1591.36    232.98 o 
  -2   6   6       28.69      251.83    159.92 o 
   0   6   6      331.74      493.40    284.93 o 
   2   6   6     2489.36     2653.60    276.24 o 
   4   6   6     9025.85     8719.96    508.49 o 
   6   6   6     1720.59     2108.52    277.91 o 
   8   6   6     3435.97     3762.88    491.52 o 
  10   6   6       95.99      320.51    249.41 o 
  12   6   6       72.52      401.18    222.12 o 
  14   6   6      209.86      157.76    207.32 o 
  16   6   6       78.73      118.03    212.32 o 
  18   6   6      194.32      575.96    392.02 o 
 -19   7   6      241.41        0.00    342.25 o 
 -17   7   6       21.08      125.00    433.12 o 
 -15   7   6      192.06      260.01    240.62 o 
 -13   7   6     3261.55     3006.13    360.55 o 
 -11   7   6      968.23      914.61    294.37 o 
  -9   7   6      614.56      639.81    240.05 o 
  -7   7   6       91.40      442.27    189.85 o 
  -5   7   6       42.47      685.92    340.57 o 
  -3   7   6      497.70     1104.07    294.71 o 
  -1   7   6    10231.84    10495.18    742.39 o 
   1   7   6     4921.78     5822.29    458.98 o 
   3   7   6      875.36     1081.18    295.70 o 
   5   7   6       42.12        4.10    179.17 o 
   7   7   6     1909.36     2041.77    295.79 o 
   9   7   6     1896.71     1832.56    414.29 o 
  11   7   6      113.11        0.00    265.85 o 
  13   7   6        8.00        0.00    299.66 o 
  15   7   6     1068.98      770.96    379.51 o 
 -14   8   6       14.77       34.80    281.70 o 
 -12   8   6     1184.38      969.03    412.07 o 
 -10   8   6      891.44      730.13    435.77 o 
  -8   8   6        7.24        0.00    287.27 o 
  -6   8   6      616.17      817.60    383.64 o 
  -4   8   6     2609.50     2352.76    505.53 o 
  -2   8   6     2983.60     3874.43    617.62 o 
   0   8   6     4082.82     4968.16    717.40 o 
   2   8   6       78.87        0.00    190.98 o 
   4   8   6      139.46        0.00    313.45 o 
   6   8   6      434.65      412.37    284.29 o 
   8   8   6       13.18      264.34    333.24 o 
  10   8   6      815.83      503.41    445.85 o 
  -3   9   6      702.53     1059.89    665.83 o 
  -1   9   6     1944.72     1609.58    414.54 o 
 -29   1   7     1616.62     1221.13    404.89 o 
 -27   1   7     1270.33     1401.92    385.30 o 
 -25   1   7      813.31      933.17    231.71 o 
 -23   1   7     4393.91     3531.82    274.65 o 
 -21   1   7    14567.14    13170.22    766.64 o 
 -19   1   7      722.90      735.98    185.38 o 
 -17   1   7    14438.01    13567.22    516.09 o 
 -15   1   7     1165.31     1179.60    144.40 o 
 -13   1   7     1372.72     1273.63     90.15 o 
 -11   1   7    93363.07    97085.69   2410.98 o 
  -9   1   7    14490.11    15870.33    522.49 o 
  -7   1   7     5761.41     6553.77    238.55 o 
  -5   1   7    35942.02    37711.85    648.79 o 
  -3   1   7     2254.72     2800.91    138.42 o 
  -1   1   7    26237.98    26537.28    571.13 o 
   1   1   7   104673.41   105683.12   2365.99 o 
   3   1   7     7180.35     7095.70    226.16 o 
   5   1   7      109.98      167.87     76.47 o 
   7   1   7    23110.70    23511.24    814.71 o 
   9   1   7    23088.73    23883.88    786.83 o 
  11   1   7      365.45      276.80     74.12 o 
  13   1   7     7088.72     7419.41    405.81 o 
  15   1   7     5550.61     5398.06    415.50 o 
  17   1   7    21726.48    21504.24   1015.62 o 
  19   1   7     1009.33     1256.05    260.33 o 
  21   1   7       31.14        0.00    177.97 o 
  23   1   7      368.57      899.20    358.66 o 
  25   1   7       88.18       66.29    312.77 o 
 -30   2   7      220.19      693.12    523.61 o 
 -28   2   7       48.50        0.00    222.31 o 
 -26   2   7       68.48      639.73    283.72 o 
 -24   2   7       26.17        0.00    158.52 o 
 -22   2   7      212.19      486.72    193.23 o 
 -20   2   7     1280.70     1752.82    346.68 o 
 -18   2   7     4170.25     3976.59    232.20 o 
 -16   2   7     1277.75     1034.33    160.28 o 
 -14   2   7       53.31      399.55    121.97 o 
 -12   2   7    11287.94    11811.28    591.97 o 
 -10   2   7    12153.42    12248.77    477.64 o 
  -8   2   7    20022.83    21160.36    576.52 o 
  -6   2   7     8059.33     8431.64    291.33 o 
  -4   2   7      386.60      289.47     68.42 o 
  -2   2   7      324.19      267.99     72.17 o 
   0   2   7      302.00      507.06     65.62 o 
   2   2   7    17331.06    15609.16    379.61 o 
   4   2   7        1.59        0.00     50.30 o 
   6   2   7     5466.60     5259.21    241.20 o 
   8   2   7       41.05      141.18    108.11 o 
  10   2   7     5889.63     5937.32    344.91 o 
  12   2   7      202.26      357.27    206.87 o 
  14   2   7      676.48     1009.68    213.81 o 
  16   2   7      307.82      399.05    401.19 o 
  18   2   7      419.64      298.00    211.13 o 
  20   2   7      239.11      307.85    240.32 o 
  22   2   7      243.07      254.56    223.99 o 
  24   2   7      762.32      520.45    370.41 o 
 -29   3   7      133.16      147.25    529.26 o 
 -27   3   7      428.89      402.88    239.54 o 
 -25   3   7      640.57      994.56    259.12 o 
 -23   3   7      545.64      649.24    278.14 o 
 -21   3   7     1205.53     1748.74    311.84 o 
 -19   3   7     2491.31     2758.59    357.15 o 
 -17   3   7     3193.09     3612.77    301.69 o 
 -15   3   7     3681.60     4369.36    297.66 o 
 -13   3   7     4993.15     4963.05    212.00 o 
 -11   3   7    14894.28    13913.45    533.93 o 
  -9   3   7    19484.33    20067.74    839.67 o 
  -7   3   7     6461.26     6091.82    344.51 o 
  -5   3   7       39.83        0.00     36.95 o 
  -3   3   7       36.38      125.30     71.26 o 
  -1   3   7    38421.34    41948.96   1667.46 o 
   1   3   7    43591.60    40814.63   1646.62 o 
   3   3   7     1066.78     1141.95    122.42 o 
   5   3   7     6496.41     7426.15    318.53 o 
   7   3   7    15012.26    14189.01    599.01 o 
   9   3   7    11046.99    11205.25    512.68 o 
  11   3   7     1319.08     1688.00    261.84 o 
  13   3   7      585.91      471.71    181.46 o 
  15   3   7     2823.10     2767.06    328.56 o 
  17   3   7     5381.82     5129.24    490.71 o 
  19   3   7      264.01      410.51    342.43 o 
  21   3   7      114.76      185.80    250.83 o 
  23   3   7      139.05      235.51    297.78 o 
 -28   4   7     1039.38      671.76    499.13 o 
 -26   4   7      645.64      368.36    361.26 o 
 -24   4   7       25.35        0.00    348.14 o 
 -22   4   7      169.34        3.10    155.53 o 
 -20   4   7     1532.55     1362.60    249.70 o 
 -18   4   7     2456.27     3163.19    310.03 o 
 -16   4   7        2.97        5.00    168.41 o 
 -14   4   7     3089.71     2908.61    208.97 o 
 -12   4   7    23466.75    22987.92    720.47 o 
 -10   4   7    16369.67    15979.78    500.65 o 
  -8   4   7     7041.58     7389.16    275.96 o 
  -6   4   7     5006.57     5185.38    408.33 o 
  -4   4   7     1698.79     1593.24    163.24 o 
  -2   4   7      330.07      162.49    101.67 o 
   0   4   7     4367.71     4637.74    296.58 o 
   2   4   7     7697.77     6189.88    304.53 o 
   4   4   7     4161.20     3679.35    188.12 o 
   6   4   7     2188.38     2176.91    197.38 o 
   8   4   7       25.46        0.00     85.25 o 
  10   4   7      331.75      340.71    152.72 o 
  12   4   7     1901.28     1916.66    261.68 o 
  14   4   7     1789.83     2019.17    294.12 o 
  16   4   7     1247.26     1070.21    406.04 o 
  18   4   7     5544.24     5877.00    602.20 o 
  20   4   7       22.14       80.64    240.41 o 
  22   4   7      367.03       63.43    255.84 o 
 -25   5   7       11.29        4.57    257.18 o 
 -23   5   7      504.67       48.86    224.55 o 
 -21   5   7      472.41      880.79    275.32 o 
 -19   5   7     1115.06     1263.93    273.95 o 
 -17   5   7      336.86     1137.18    476.71 o 
 -15   5   7      146.21      488.04    228.27 o 
 -13   5   7      139.32      483.82    163.37 o 
 -11   5   7       68.44      243.79    101.19 o 
  -9   5   7     5670.95     5105.49    248.66 o 
  -7   5   7     3944.52     4005.32    317.45 o 
  -5   5   7      680.89      931.98    154.60 o 
  -3   5   7    11057.14    11364.91    563.92 o 
  -1   5   7     8673.39     9418.17    469.91 o 
   1   5   7     5186.15     5088.92    301.17 o 
   3   5   7        3.12      141.47    159.79 o 
   5   5   7     2067.84     1775.46    165.27 o 
   7   5   7      438.30      454.17    120.13 o 
   9   5   7      932.77     1063.79    210.66 o 
  11   5   7      472.18      338.52    293.06 o 
  13   5   7     1078.18     1362.24    254.62 o 
  15   5   7      352.75       15.19    174.87 o 
  17   5   7      165.71      331.50    251.01 o 
  19   5   7      454.40      321.29    316.16 o 
 -22   6   7      274.29      681.64    489.34 o 
 -20   6   7     1257.41     1317.59    626.12 o 
 -18   6   7      205.78      385.46    259.66 o 
 -16   6   7     2666.91     2816.29    317.42 o 
 -14   6   7     1505.80     1401.99    205.22 o 
 -12   6   7     2283.34     2053.38    269.68 o 
 -10   6   7     6653.41     6262.70    411.79 o 
  -8   6   7     2394.98     2924.52    282.84 o 
  -6   6   7      958.22     1291.30    236.21 o 
  -4   6   7      353.17      545.84    187.14 o 
  -2   6   7     2665.36     3150.84    296.99 o 
   0   6   7      881.09      950.73    195.84 o 
   2   6   7    12258.67    12694.09    663.94 o 
   4   6   7      832.98      966.83    254.40 o 
   6   6   7     7245.40     7485.48    660.78 o 
   8   6   7      676.02      896.66    321.88 o 
  10   6   7     3662.05     3172.05    426.35 o 
  12   6   7     2711.40     2947.18    488.76 o 
  14   6   7       30.32      365.95    280.82 o 
  16   6   7        4.75       77.88    252.69 o 
  18   6   7     1795.18     1537.65    604.08 o 
 -19   7   7       27.82       93.55    270.80 o 
 -17   7   7      731.42      503.87    349.67 o 
 -15   7   7       74.95      277.94    261.63 o 
 -13   7   7      487.70      572.36    260.01 o 
 -11   7   7        7.52        0.00    191.77 o 
  -9   7   7     1357.80     1857.74    380.88 o 
  -7   7   7     4233.36     3976.70    382.85 o 
  -5   7   7     2384.16     2278.02    306.70 o 
  -3   7   7     2607.06     4075.47    450.06 o 
  -1   7   7       21.16      439.81    337.38 o 
   1   7   7      157.13      267.57    193.16 o 
   3   7   7      373.49      441.42    202.48 o 
   5   7   7      609.95     1218.94    297.96 o 
   7   7   7       62.83      230.14    375.71 o 
   9   7   7       36.51        0.00    344.08 o 
  11   7   7      613.13      668.52    473.58 o 
  13   7   7       63.16      267.03    293.22 o 
  15   7   7      162.21      352.66    312.67 o 
 -14   8   7        0.46      475.91    324.49 o 
 -12   8   7     1016.18      192.12    341.08 o 
 -10   8   7     2207.84     1515.00    447.45 o 
  -8   8   7      518.65      288.50    253.08 o 
  -6   8   7      134.89        0.00    252.05 o 
  -4   8   7      242.11      514.85    561.28 o 
  -2   8   7     3048.15     3020.14    469.07 o 
   0   8   7     1708.68     2264.28    514.67 o 
   2   8   7     2272.86     2378.47    490.81 o 
   4   8   7        1.40      354.31    578.23 o 
   6   8   7      321.21      599.78    269.00 o 
   8   8   7      144.08      192.64    316.24 o 
  10   8   7       37.06      168.83    407.24 o 
 -30   0   8      164.10      432.73    423.29 o 
 -28   0   8     2424.21     3827.79   1486.07 o 
 -26   0   8     4226.56     3929.35    436.64 o 
 -24   0   8        6.47        0.00    212.68 o 
 -22   0   8     4301.00     3958.96    372.18 o 
 -20   0   8     4962.59     4887.50    418.53 o 
 -18   0   8     9136.24     7072.58    955.79 o 
 -16   0   8     1590.78     1286.67    229.46 o 
 -14   0   8     7850.27     7176.15    311.63 o 
 -12   0   8    25022.60    27221.40    844.33 o 
 -10   0   8    51202.77    53770.10   1406.94 o 
  -8   0   8    26908.64    28100.27   1148.35 o 
  -6   0   8     9873.64    10302.72    318.39 o 
  -4   0   8    20873.15    22592.66    640.84 o 
  -2   0   8    15995.78    16946.25    533.13 o 
   0   0   8      566.96      497.06     80.00 o 
   2   0   8    74058.22    65681.93   2193.73 o 
   4   0   8    32115.73    31119.64   1684.16 o 
   6   0   8    16786.76    15657.30   1386.46 o 
   8   0   8    13780.86    12894.11   1310.57 o 
  10   0   8    29804.50    30680.50   1841.91 o 
  12   0   8     1909.37     1494.95    190.61 o 
  14   0   8      390.89      431.81    218.75 o 
  16   0   8       26.11      114.37    137.69 o 
  18   0   8     1180.76      865.33    407.61 o 
  20   0   8      590.03      702.25    471.53 o 
  22   0   8      995.74     1058.21    510.09 o 
  24   0   8      620.20      869.33    553.75 o 
 -31   1   8      475.88       38.58    279.94 o 
 -29   1   8      616.05     1060.31    453.98 o 
 -27   1   8      199.20      226.50    188.47 o 
 -25   1   8       70.27      246.21    311.55 o 
 -23   1   8      111.79        0.00    136.71 o 
 -21   1   8     2612.87     2758.04    403.62 o 
 -19   1   8        8.55      165.15     90.38 o 
 -17   1   8    10242.46    10916.35    543.23 o 
 -15   1   8     6161.14     6267.17    218.66 o 
 -13   1   8     2160.85     2415.49     95.49 o 
 -11   1   8     6588.13     6849.61    265.78 o 
  -9   1   8     6588.74     7160.21    311.61 o 
  -7   1   8       13.96       65.78     32.40 o 
  -5   1   8      441.27      491.47     66.53 o 
  -3   1   8    25971.26    27804.73    569.39 o 
  -1   1   8    14185.90    14530.83    358.79 o 
   1   1   8     2114.41     1872.52     85.14 o 
   3   1   8     5706.95     5640.35    276.62 o 
   5   1   8    21113.12    22789.78    793.11 o 
   7   1   8     7451.18     6974.09    378.87 o 
   9   1   8    31500.53    33262.37   1347.30 o 
  11   1   8    11919.39    11972.38    513.55 o 
  13   1   8    10878.91    11001.60    545.46 o 
  15   1   8     2148.89     2253.87    309.01 o 
  17   1   8      260.58      124.07    241.49 o 
  19   1   8     1350.59     2590.70    721.84 o 
  21   1   8      350.75      111.78    282.42 o 
  23   1   8     2415.12     2045.59    504.12 o 
 -30   2   8      211.84      191.88    314.96 o 
 -28   2   8      874.96      455.86    351.62 o 
 -26   2   8     1780.70     2133.22    379.46 o 
 -24   2   8      130.78      156.56    168.25 o 
 -22   2   8      283.06      383.27    234.78 o 
 -20   2   8    11323.40    11073.45    585.09 o 
 -18   2   8    16171.08    17940.01    769.01 o 
 -16   2   8    12412.35    13217.15    563.12 o 
 -14   2   8    14540.21    15545.98    573.05 o 
 -12   2   8    17755.20    18698.76    976.35 o 
 -10   2   8    49653.75    54026.71   2105.27 o 
  -8   2   8      943.70     1176.10     79.46 o 
  -6   2   8      523.49      553.15     93.41 o 
  -4   2   8     7882.72     7925.10    183.98 o 
  -2   2   8      755.14     1042.75    117.45 o 
   0   2   8     1125.80      877.38    129.11 o 
   2   2   8    25487.22    24006.10    573.06 o 
   4   2   8    12198.75    11486.50    382.04 o 
   6   2   8    17255.99    16387.23    708.10 o 
   8   2   8     4254.05     4360.22    298.35 o 
  10   2   8    13646.52    15232.46    648.69 o 
  12   2   8     8694.46    10163.92    667.57 o 
  14   2   8       22.70        0.00    158.92 o 
  16   2   8     1203.05     1855.75    294.33 o 
  18   2   8     1397.16     1285.53    293.31 o 
  20   2   8     3489.27     3551.82    444.71 o 
  22   2   8       36.35        0.00    238.66 o 
  24   2   8      580.29      423.90    415.50 o 
 -29   3   8      405.44      762.46    339.52 o 
 -27   3   8      550.28      691.75    434.57 o 
 -25   3   8     3489.34     3614.72    383.30 o 
 -23   3   8      489.81      852.32    216.10 o 
 -21   3   8      723.46      933.69    275.55 o 
 -19   3   8      836.83     1411.43    306.92 o 
 -17   3   8      275.05      578.63    190.84 o 
 -15   3   8      150.50      159.56    130.85 o 
 -13   3   8     8440.48     8735.51    403.30 o 
 -11   3   8      426.70      452.40    113.57 o 
  -9   3   8    13996.39    14077.76    598.61 o 
  -7   3   8      191.54      136.73     80.58 o 
  -5   3   8     4713.98     4458.60    211.88 o 
  -3   3   8     5467.05     5905.81    243.43 o 
  -1   3   8     1896.85     2554.00    199.09 o 
   1   3   8    56857.61    51320.18   2605.18 o 
   3   3   8    49603.35    48242.75   1342.38 o 
   5   3   8    16698.73    14498.53    678.15 o 
   7   3   8      125.70      296.76    112.08 o 
   9   3   8     1048.53     1146.00    201.58 o 
  11   3   8     1615.04     1991.81    242.02 o 
  13   3   8      370.69      150.73    161.58 o 
  15   3   8     1712.44     2186.11    307.18 o 
  17   3   8    10102.10    10864.18    755.72 o 
  19   3   8     1173.94      938.91    334.60 o 
  21   3   8     1009.25      816.40    328.77 o 
  23   3   8        5.50      418.44    338.95 o 
 -28   4   8     1022.03      499.50    369.62 o 
 -26   4   8     1518.64     2162.00    552.34 o 
 -24   4   8      111.59      186.79    390.15 o 
 -22   4   8      365.69      787.06    379.45 o 
 -20   4   8      284.49      234.84    214.00 o 
 -18   4   8      535.36      949.47    223.45 o 
 -16   4   8      697.72      901.64    177.18 o 
 -14   4   8      433.96      293.61    150.37 o 
 -12   4   8     5221.05     5318.22    247.92 o 
 -10   4   8    18010.16    16537.81    858.37 o 
  -8   4   8    30961.39    28853.61    881.21 o 
  -6   4   8      702.67      746.10     94.20 o 
  -4   4   8        9.20      177.61    104.21 o 
  -2   4   8     3274.50     3307.74    211.02 o 
   0   4   8    10715.64    10730.66    617.10 o 
   2   4   8     7990.11     7668.74    422.36 o 
   4   4   8     2157.93     1926.11    195.52 o 
   6   4   8      402.99      207.98     88.55 o 
   8   4   8     2979.05     3027.96    252.99 o 
  10   4   8      525.86      715.27    228.61 o 
  12   4   8     4668.25     4456.99    399.11 o 
  14   4   8      133.49        0.00    179.28 o 
  16   4   8      197.49      582.68    287.08 o 
  18   4   8     5334.33     5704.47    626.25 o 
  20   4   8      186.80       19.82    245.76 o 
  22   4   8        3.18        0.00    262.84 o 
 -25   5   8     1043.45     1008.74    401.51 o 
 -23   5   8      170.43      301.11    226.61 o 
 -21   5   8     3315.83     4192.14    526.88 o 
 -19   5   8     2949.19     3090.67    438.23 o 
 -17   5   8     6022.18     6397.55    608.49 o 
 -15   5   8     2598.51     3319.71    398.65 o 
 -13   5   8     2138.13     2113.16    192.89 o 
 -11   5   8     1817.40     1700.16    159.84 o 
  -9   5   8     7295.12     6695.07    395.16 o 
  -7   5   8      809.57      762.94    273.28 o 
  -5   5   8        0.88      166.50    118.70 o 
  -3   5   8    11555.50    12420.98    558.26 o 
  -1   5   8      396.52      588.95    171.53 o 
   1   5   8     4065.32     4047.64    357.86 o 
   3   5   8       13.72      200.36    175.99 o 
   5   5   8      486.79      420.59    206.45 o 
   7   5   8    17175.94    16044.92    593.58 o 
   9   5   8    17545.22    16757.64    784.22 o 
  11   5   8     7358.19     7200.26    529.51 o 
  13   5   8     2449.46     2732.56    427.32 o 
  15   5   8     1760.73     2034.70    443.83 o 
  17   5   8       17.17        0.00    248.11 o 
  19   5   8      623.92      349.90    366.46 o 
 -22   6   8      849.67      986.41    552.96 o 
 -20   6   8      675.81      937.31    298.48 o 
 -18   6   8      659.02      312.63    249.57 o 
 -16   6   8     3985.25     3976.54    389.34 o 
 -14   6   8     3146.06     3474.29    344.17 o 
 -12   6   8      666.63     1238.77    456.72 o 
 -10   6   8       26.07      170.43    170.18 o 
  -8   6   8     1990.39     2606.53    343.63 o 
  -6   6   8     4856.94     5561.78    402.37 o 
  -4   6   8      118.98      291.27    241.96 o 
  -2   6   8     5765.88     6442.51    436.66 o 
   0   6   8    10445.30    10165.26    596.58 o 
   2   6   8      368.47      673.67    231.98 o 
   4   6   8       32.00       40.24    135.75 o 
   6   6   8      469.71       55.05    142.25 o 
   8   6   8     1330.84     1680.00    353.05 o 
  10   6   8      276.38      696.97    300.93 o 
  12   6   8      468.59     1094.30    362.19 o 
  14   6   8       36.47     1147.56    571.05 o 
  16   6   8      217.09      289.17    299.77 o 
 -19   7   8      387.43        0.00    304.69 o 
 -17   7   8      635.04      500.26    275.54 o 
 -15   7   8        3.09      345.32    245.70 o 
 -13   7   8     1771.69     1790.22    439.15 o 
 -11   7   8     1010.31     1356.39    284.38 o 
  -9   7   8     5127.06     5527.16    539.81 o 
  -7   7   8      395.37      906.77    238.31 o 
  -5   7   8       98.58      193.52    209.68 o 
  -3   7   8     2979.87     3155.88    414.64 o 
  -1   7   8      899.95     1505.32    410.01 o 
   1   7   8     7823.13     8920.92    618.52 o 
   3   7   8     2590.24     2681.83    358.26 o 
   5   7   8     3885.27     3775.85    396.02 o 
   7   7   8       73.10        0.00    273.28 o 
   9   7   8       41.75     1248.29    695.96 o 
  11   7   8       19.36        0.00    275.55 o 
  13   7   8      175.88      580.92    369.70 o 
 -14   8   8      252.31      266.87    265.94 o 
 -12   8   8       17.68       42.30    290.12 o 
 -10   8   8        1.19       23.41    277.74 o 
  -8   8   8     2225.85     2013.50    660.61 o 
  -6   8   8      778.86     1036.80    446.39 o 
  -4   8   8       44.48      120.57    234.97 o 
  -2   8   8      831.37     1130.56    357.58 o 
   0   8   8      802.32      574.57    327.14 o 
   2   8   8        4.78        0.00    340.04 o 
   4   8   8       20.83      391.55    237.14 o 
   6   8   8      924.60      544.28    349.58 o 
   8   8   8        9.79        0.00    251.24 o 
 -31   1   9      266.84      418.74    411.60 o 
 -29   1   9       55.07        0.00    289.63 o 
 -27   1   9      921.61     1097.23    292.25 o 
 -25   1   9    10791.27    10806.85    637.72 o 
 -23   1   9     1238.99     1607.91    238.06 o 
 -21   1   9     8625.00     8494.14    464.13 o 
 -19   1   9      907.44     1232.39    126.16 o 
 -17   1   9    41916.90    42087.90   1099.39 o 
 -15   1   9    13363.98    12326.16    677.41 o 
 -13   1   9      153.03      119.73     80.51 o 
 -11   1   9     6466.43     7224.86    284.34 o 
  -9   1   9    28550.18    28496.32    734.17 o 
  -7   1   9     6584.39     6334.14    214.90 o 
  -5   1   9     5305.30     6109.46    167.36 o 
  -3   1   9    33275.00    35453.34    760.78 o 
  -1   1   9      208.57      309.00     58.72 o 
   1   1   9    59417.95    60283.22   1191.79 o 
   3   1   9    53167.90    49427.09   1510.47 o 
   5   1   9     6903.80     6283.31    332.28 o 
   7   1   9      387.24       59.14    140.50 o 
   9   1   9    16075.41    15534.11    602.18 o 
  11   1   9       79.07       55.90    115.61 o 
  13   1   9    13432.21    12452.98    956.12 o 
  15   1   9      656.89      346.01    201.48 o 
  17   1   9     2409.02     2548.86    312.37 o 
  19   1   9      896.89      442.33    198.09 o 
  21   1   9      993.00     1003.94    413.78 o 
  23   1   9     1713.41     2929.56    620.17 o 
 -30   2   9     1367.26     1001.12    422.34 o 
 -28   2   9      152.44        0.00    190.13 o 
 -26   2   9      867.67      520.37    253.86 o 
 -24   2   9      637.90     1468.67    598.44 o 
 -22   2   9      161.48      451.95    233.90 o 
 -20   2   9     3067.41     3190.81    296.07 o 
 -18   2   9     3913.26     4155.33    300.61 o 
 -16   2   9       22.21        0.00    106.59 o 
 -14   2   9     3261.18     3829.28    325.64 o 
 -12   2   9       49.33      142.55     97.23 o 
 -10   2   9     3995.49     3775.13    306.66 o 
  -8   2   9    12351.34    12258.49    291.82 o 
  -6   2   9     9049.48     9014.01    303.52 o 
  -4   2   9     1322.38     1299.08    105.93 o 
  -2   2   9     4531.46     4646.59    226.58 o 
   0   2   9       91.99       60.60     71.32 o 
   2   2   9    29843.92    27555.69    567.76 o 
   4   2   9    20835.65    20573.11    632.21 o 
   6   2   9     2290.75     2444.73    190.10 o 
   8   2   9     7097.84     7738.98    400.25 o 
  10   2   9     1351.35     1566.46    217.09 o 
  12   2   9      309.66      357.46    161.47 o 
  14   2   9      636.01      752.70    261.50 o 
  16   2   9        0.78        0.00    172.18 o 
  18   2   9      497.13      580.54    334.93 o 
  20   2   9      459.67      416.84    253.21 o 
  22   2   9       85.28      542.22    367.84 o 
 -29   3   9      150.23      261.37    267.72 o 
 -27   3   9     1015.56     1425.77    384.42 o 
 -25   3   9     4121.08     5597.44    983.10 o 
 -23   3   9       56.71      366.82    240.38 o 
 -21   3   9     4093.75     4526.21    692.06 o 
 -19   3   9     2348.78     2593.38    273.10 o 
 -17   3   9     3219.08     3429.68    333.17 o 
 -15   3   9     3202.04     3420.18    346.16 o 
 -13   3   9       61.14      200.38    140.96 o 
 -11   3   9     2198.39     2367.37    274.78 o 
  -9   3   9     5874.34     5484.94    457.66 o 
  -7   3   9     4661.41     4221.51    161.13 o 
  -5   3   9     1099.43     1338.39    131.20 o 
  -3   3   9    15744.16    16853.53    717.24 o 
  -1   3   9     6799.23     6795.13    295.76 o 
   1   3   9    23325.47    20708.19    872.93 o 
   3   3   9    24980.21    24619.35    579.88 o 
   5   3   9     5973.71     6420.60    318.85 o 
   7   3   9     1536.63     1226.55    159.57 o 
   9   3   9     5741.65     6393.63    383.65 o 
  11   3   9     2939.54     3145.45    312.60 o 
  13   3   9     1727.47     2169.34    339.82 o 
  15   3   9     1617.43     1522.09    287.19 o 
  17   3   9      586.71      446.90    261.15 o 
  19   3   9      271.59       90.50    215.09 o 
  21   3   9      912.29     1389.59    375.71 o 
 -28   4   9      171.10     1698.29    800.73 o 
 -26   4   9     1710.50     2293.29    441.95 o 
 -24   4   9      588.62      908.31    318.24 o 
 -22   4   9      613.78      928.98    302.09 o 
 -20   4   9     1092.39     2153.14    419.48 o 
 -18   4   9     1247.22     1452.54    230.26 o 
 -16   4   9     2609.85     3320.72    338.13 o 
 -14   4   9     7127.83     7580.04    413.45 o 
 -12   4   9      586.74      596.74     98.73 o 
 -10   4   9    13874.89    13754.55    623.88 o 
  -8   4   9      433.20      336.19     89.57 o 
  -6   4   9     4088.16     4404.53    307.77 o 
  -4   4   9        4.20       14.74    119.52 o 
  -2   4   9        1.58      150.15    105.44 o 
   0   4   9      309.76      162.88    140.60 o 
   2   4   9    45805.08    43976.11   1366.27 o 
   4   4   9    20663.49    18209.08    726.36 o 
   6   4   9     1888.98     1397.95    208.05 o 
   8   4   9        3.97       28.29    112.46 o 
  10   4   9     2569.22     3086.34    323.34 o 
  12   4   9     1641.25     1642.79    264.51 o 
  14   4   9       83.49       72.34    173.44 o 
  16   4   9      470.70        0.00    363.08 o 
  18   4   9      358.83      677.50    349.23 o 
  20   4   9     1493.26     1591.31    501.20 o 
 -25   5   9      379.75      420.58    310.20 o 
 -23   5   9       94.93        0.00    275.90 o 
 -21   5   9       59.01        0.00    465.22 o 
 -19   5   9      717.38      964.73    307.23 o 
 -17   5   9       10.85      296.67    275.58 o 
 -15   5   9      838.17     1145.21    258.82 o 
 -13   5   9      171.55      437.45    114.47 o 
 -11   5   9        3.99       17.30    111.80 o 
  -9   5   9    10448.44    10624.12    538.94 o 
  -7   5   9     8391.19     7883.19    510.55 o 
  -5   5   9     6243.46     5954.88    337.94 o 
  -3   5   9        4.35       63.46    126.41 o 
  -1   5   9     2773.46     2213.09    220.06 o 
   1   5   9     1995.29     1902.59    215.87 o 
   3   5   9      397.20      378.17    189.71 o 
   5   5   9       42.52        0.00    114.26 o 
   7   5   9        7.35        0.00    144.98 o 
   9   5   9      282.46      451.16    191.83 o 
  11   5   9     3627.47     3537.74    449.46 o 
  13   5   9      585.03      179.39    210.13 o 
  15   5   9      774.38      395.68    247.51 o 
  17   5   9      383.96      345.25    281.13 o 
  19   5   9      950.09      898.63    351.59 o 
 -24   6   9      424.20      438.02    480.55 o 
 -22   6   9       25.62      519.19    383.72 o 
 -20   6   9     2423.78     2855.82    455.40 o 
 -18   6   9     1425.17     1151.96    305.59 o 
 -16   6   9      395.36      501.69    359.81 o 
 -14   6   9     6876.42     6968.86    684.17 o 
 -12   6   9     1295.64     1863.86    242.06 o 
 -10   6   9     3485.70     3288.19    333.53 o 
  -8   6   9      405.47      289.20    272.40 o 
  -6   6   9      582.57     1124.61    256.14 o 
  -4   6   9     2021.15     2268.60    271.76 o 
  -2   6   9       12.63      162.36    161.53 o 
   0   6   9     1736.46     1615.96    322.82 o 
   2   6   9     4973.97     5567.89    426.82 o 
   4   6   9     3962.51     4220.74    345.70 o 
   6   6   9     1534.47     1657.55    247.73 o 
   8   6   9      691.85     1040.80    349.44 o 
  10   6   9     1139.24     1579.07    372.41 o 
  12   6   9     3193.74     3237.18    484.17 o 
  14   6   9       90.89        0.00    262.39 o 
  16   6   9      365.12      392.11    318.33 o 
 -19   7   9      635.72      481.32    287.20 o 
 -17   7   9      294.99       58.18    203.29 o 
 -15   7   9      307.31      493.38    353.17 o 
 -13   7   9      877.71      586.42    401.61 o 
 -11   7   9      305.08      224.11    210.51 o 
  -9   7   9      944.76     1007.83    352.33 o 
  -7   7   9      403.89      598.92    238.75 o 
  -5   7   9     1371.82     1720.34    402.77 o 
  -3   7   9     3580.53     3747.61    490.43 o 
  -1   7   9     2037.71     2479.76    479.43 o 
   1   7   9      145.65        0.00    167.23 o 
   3   7   9      194.14      274.14    226.08 o 
   5   7   9      311.95      225.20    244.58 o 
   7   7   9      191.14      416.10    272.30 o 
   9   7   9      108.42      199.99    280.60 o 
  11   7   9      572.11      480.55    302.08 o 
  13   7   9      382.44      176.26    296.75 o 
 -14   8   9      517.45      740.80    429.09 o 
 -12   8   9       22.96      798.25    523.77 o 
 -10   8   9     1122.16     1599.58    474.38 o 
  -8   8   9     1371.02      880.03    534.17 o 
  -6   8   9     2789.08     3017.56    405.42 o 
  -4   8   9      119.76      215.48    259.22 o 
  -2   8   9      414.00      733.26    453.40 o 
   0   8   9     2034.87     1705.90    492.06 o 
   2   8   9     4847.41     4563.22    650.01 o 
   4   8   9      154.47      654.53    386.97 o 
   6   8   9       58.19        0.00    266.46 o 
   8   8   9       26.78      485.70    332.01 o 
 -30   0  10      851.37      709.71    424.80 o 
 -28   0  10      763.47      438.86    402.75 o 
 -26   0  10     6779.77     7057.61    927.84 o 
 -24   0  10    31673.91    30609.51   1645.04 o 
 -22   0  10     6627.77     6958.09    491.35 o 
 -20   0  10     1071.05      988.13    212.81 o 
 -18   0  10     4421.39     4620.96    278.00 o 
 -16   0  10    58387.49    56999.59   2527.45 o 
 -14   0  10    47713.03    50318.70   1916.18 o 
 -12   0  10    20762.94    20141.85    634.56 o 
 -10   0  10    90910.41    87540.50   7536.41 o 
  -8   0  10    38898.04    38793.25   2175.98 o 
  -6   0  10   203449.67   205632.98   5883.30 o 
  -4   0  10    74451.20    84656.03   3365.28 o 
  -2   0  10    77282.89    85120.77   2564.48 o 
   0   0  10    73838.23    80480.20   3051.53 o 
   2   0  10    96410.89   100812.88   3174.45 o 
   4   0  10    68367.47    62567.32   3219.08 o 
   6   0  10     1556.37     1473.21    142.27 o 
   8   0  10    34199.75    34504.48   1331.59 o 
  10   0  10     7710.78     5909.95    783.22 o 
  12   0  10    10062.20     8445.72   1448.10 o 
  14   0  10      640.16      518.50    358.39 o 
  16   0  10     1793.07     2188.59    537.24 o 
  18   0  10      548.85     1500.51    575.49 o 
  20   0  10     5316.72     5643.35   1056.55 o 
  22   0  10       35.94      444.04    431.46 o 
 -31   1  10      433.63      328.68    414.28 o 
 -29   1  10      412.36        0.00    237.89 o 
 -27   1  10       20.82        6.48    176.96 o 
 -25   1  10     1452.19     1405.76    276.75 o 
 -23   1  10      155.28      365.18    181.25 o 
 -21   1  10       33.21      476.59    199.84 o 
 -19   1  10      250.67      566.70    266.49 o 
 -17   1  10     1612.00     2266.28    329.55 o 
 -15   1  10        5.79        0.00    133.65 o 
 -13   1  10      897.80      949.95    116.16 o 
 -11   1  10     2269.43     2205.67    151.73 o 
  -9   1  10      487.98      485.23     54.29 o 
  -7   1  10       24.41      115.37    133.21 o 
  -5   1  10     1605.23     1786.31     97.78 o 
  -3   1  10     3328.66     3798.85    258.59 o 
  -1   1  10     9014.44     8538.55    233.62 o 
   1   1  10     4973.19     5299.32    197.38 o 
   3   1  10     5812.35     5391.55    349.43 o 
   5   1  10     2703.09     2830.20    266.22 o 
   7   1  10     3963.03     3262.69    354.33 o 
   9   1  10     8739.91     8789.07    474.57 o 
  11   1  10     2454.31     2634.70    257.94 o 
  13   1  10     4932.43     4031.87    331.67 o 
  15   1  10     5299.66     5563.25    668.69 o 
  17   1  10      504.62     1485.63    756.47 o 
  19   1  10      707.83      637.20    319.70 o 
  21   1  10      295.63      312.85    486.63 o 
  23   1  10      185.77      331.19    352.12 o 
 -30   2  10      886.73     1029.52    384.68 o 
 -28   2  10        2.94      162.62    216.27 o 
 -26   2  10      835.79      493.83    222.77 o 
 -24   2  10      871.74     1199.04    456.51 o 
 -22   2  10      631.56      857.08    279.47 o 
 -20   2  10     8122.16     8060.43    483.08 o 
 -18   2  10    13536.32    13703.73    639.02 o 
 -16   2  10    17903.52    18539.11    732.16 o 
 -14   2  10    59102.68    60734.52   1874.83 o 
 -12   2  10    30491.98    34453.73   1094.50 o 
 -10   2  10      563.92      553.78    186.84 o 
  -8   2  10       41.78      110.45    113.64 o 
  -6   2  10      222.11      434.41     93.96 o 
  -4   2  10     2082.00     2034.51    119.56 o 
  -2   2  10     2303.86     2006.23    138.98 o 
   0   2  10       69.31       38.45     98.39 o 
   2   2  10   100483.84    98238.44   2724.07 o 
   4   2  10    70757.80    74427.12   2574.80 o 
   6   2  10     3256.35     3310.65    227.28 o 
   8   2  10       15.96        0.00    153.74 o 
  10   2  10    13911.43    14442.72    716.38 o 
  12   2  10     3670.47     3413.70    346.89 o 
  14   2  10     2901.72     3707.74    568.00 o 
  16   2  10     4490.27     4922.18    445.87 o 
  18   2  10      782.42     1597.02    386.69 o 
  20   2  10     1554.64     1150.12    392.26 o 
  22   2  10       25.37      140.01    359.40 o 
 -29   3  10       14.64      182.74    318.20 o 
 -27   3  10      472.97      375.45    347.43 o 
 -25   3  10     5812.41     6173.56    537.03 o 
 -23   3  10      498.52     1060.20    303.19 o 
 -21   3  10     2549.55     2500.95    354.32 o 
 -19   3  10     2347.62     2577.84    289.79 o 
 -17   3  10     2771.53     3108.53    290.73 o 
 -15   3  10       21.87       38.37    209.51 o 
 -13   3  10      196.64      719.27    217.97 o 
 -11   3  10     1246.50     1137.17    188.40 o 
  -9   3  10    15351.35    14284.69    424.53 o 
  -7   3  10       12.47        0.00     50.26 o 
  -5   3  10    13663.04    14469.42    475.70 o 
  -3   3  10    25623.44    26601.68   1308.71 o 
  -1   3  10       36.96        0.00     38.70 o 
   1   3  10     5000.53     4194.66    291.14 o 
   3   3  10    13432.33    12112.04    413.96 o 
   5   3  10    15483.73    14088.46    727.78 o 
   7   3  10        8.74        0.00    114.06 o 
   9   3  10     1515.76     1789.34    217.33 o 
  11   3  10     5017.14     4902.25    404.25 o 
  13   3  10        3.38       82.30    244.92 o 
  15   3  10       86.32       19.67    286.24 o 
  17   3  10     1955.95     2193.66    366.57 o 
  19   3  10      296.44      467.58    294.46 o 
  21   3  10      265.33      182.82    244.27 o 
 -28   4  10      315.01      243.02    283.31 o 
 -26   4  10     1133.21     1321.10    335.21 o 
 -24   4  10     1554.41     2053.57    392.68 o 
 -22   4  10     4645.65     4307.67    528.94 o 
 -20   4  10      611.71      811.45    214.39 o 
 -18   4  10     1032.33      852.10    216.95 o 
 -16   4  10       87.71        0.00    131.89 o 
 -14   4  10     1612.85     1674.95    241.27 o 
 -12   4  10     3106.12     3153.97    307.73 o 
 -10   4  10    23635.58    23976.48    706.91 o 
  -8   4  10    26556.51    22886.66   1312.27 o 
  -6   4  10    33317.76    34906.25   1157.70 o 
  -4   4  10    15932.96    16511.55    634.52 o 
  -2   4  10     3769.70     3595.51    224.40 o 
   0   4  10     3133.29     3547.98    240.28 o 
   2   4  10     2253.06     2282.36    214.01 o 
   4   4  10      410.03      312.10    176.61 o 
   6   4  10        7.18      219.42    185.33 o 
   8   4  10        4.75      154.51    132.11 o 
  10   4  10       48.73      219.79    185.03 o 
  12   4  10     5963.59     5552.91    445.61 o 
  14   4  10     1791.42     1688.12    330.79 o 
  16   4  10        8.22        0.00    222.26 o 
  18   4  10      494.72       62.55    225.37 o 
  20   4  10      503.03      484.22    345.63 o 
 -25   5  10     5554.08     5504.77    614.41 o 
 -23   5  10     1686.64     1394.12    378.90 o 
 -21   5  10      798.12      503.54    282.39 o 
 -19   5  10      146.25      331.22    254.15 o 
 -17   5  10      793.21     1148.12    336.02 o 
 -15   5  10      893.25      865.61    202.85 o 
 -13   5  10       29.36        0.00    195.32 o 
 -11   5  10     3099.92     2615.83    298.51 o 
  -9   5  10     8624.37     8604.97    459.46 o 
  -7   5  10     3076.20     1839.12    388.21 o 
  -5   5  10      151.17      413.97    163.07 o 
  -3   5  10    10956.66    10263.15    597.48 o 
  -1   5  10     2760.95     2674.29    247.94 o 
   1   5  10     1796.43     1664.52    207.72 o 
   3   5  10     3293.99     2992.06    335.91 o 
   5   5  10     6598.97     5979.28    407.26 o 
   7   5  10    10131.62     9251.60    755.30 o 
   9   5  10     8848.43     8366.23    496.47 o 
  11   5  10     1020.93     1053.70    247.02 o 
  13   5  10     1791.34     1795.22    322.90 o 
  15   5  10     5921.43     6033.73    567.82 o 
  17   5  10       86.25      123.88    235.32 o 
 -24   6  10      626.20      621.49    424.78 o 
 -22   6  10      908.26     1413.48    364.13 o 
 -20   6  10      261.73      863.88    712.63 o 
 -18   6  10     1138.97     1849.51    479.98 o 
 -16   6  10     6776.64     7130.29    601.47 o 
 -14   6  10     1034.65      873.42    317.94 o 
 -12   6  10     9659.13     9115.36    524.77 o 
 -10   6  10     3591.88     3286.44    377.16 o 
  -8   6  10     1067.81      923.57    392.21 o 
  -6   6  10      123.59      569.92    195.21 o 
  -4   6  10     3272.37     3230.46    326.27 o 
  -2   6  10     1405.17     1796.73    244.87 o 
   0   6  10     7958.96     8550.37    536.46 o 
   2   6  10     1444.48     1452.85    285.90 o 
   4   6  10      353.44        0.00    220.13 o 
   6   6  10     3660.97     4198.12    557.85 o 
   8   6  10      643.31      527.16    264.17 o 
  10   6  10       52.29      248.36    258.72 o 
  12   6  10      598.05     1153.05    328.89 o 
  14   6  10     1465.03     1093.45    391.23 o 
  16   6  10       32.03      431.36    420.40 o 
 -19   7  10        1.75      418.67    373.93 o 
 -17   7  10      706.97     1386.22    581.57 o 
 -15   7  10     2016.88     1854.57    463.08 o 
 -13   7  10     1434.03     2237.04    516.66 o 
 -11   7  10     1011.12     1159.93    287.50 o 
  -9   7  10     9321.28     8600.71    843.30 o 
  -7   7  10     3039.41     2963.98    390.99 o 
  -5   7  10      102.08      254.74    258.13 o 
  -3   7  10      482.95      197.99    195.42 o 
  -1   7  10       10.34      171.07    198.81 o 
   1   7  10     3138.00     3629.26    395.75 o 
   3   7  10     2704.97     2582.97    348.40 o 
   5   7  10     3517.33     3814.53    536.65 o 
   7   7  10      187.80      192.29    277.75 o 
   9   7  10       46.81        0.00    269.14 o 
  11   7  10      291.96      914.29    371.88 o 
 -14   8  10      296.70      358.50    375.05 o 
 -12   8  10      143.04      155.34    361.47 o 
 -10   8  10      381.64      680.35    420.11 o 
  -8   8  10     3747.21     4396.12    673.68 o 
  -6   8  10      905.05     1488.66    460.03 o 
  -4   8  10      866.02      958.86    544.77 o 
  -2   8  10       77.74      107.18    309.26 o 
   0   8  10       56.64      373.88    279.48 o 
   2   8  10     1099.83      832.95    413.67 o 
   4   8  10      497.21      689.71    470.50 o 
   6   8  10       86.42        0.00    325.30 o 
 -31   1  11       57.66        0.00    272.23 o 
 -29   1  11      393.50     1037.48    415.01 o 
 -27   1  11       67.00        0.00    245.47 o 
 -25   1  11     5990.44     6562.09    514.55 o 
 -23   1  11     6669.53     7060.74    483.67 o 
 -21   1  11      743.81     1337.76    195.73 o 
 -19   1  11     2398.77     2728.81    277.78 o 
 -17   1  11    12959.03    13707.41    549.99 o 
 -15   1  11     2505.23     2913.01    205.41 o 
 -13   1  11     2596.96     2196.54    161.95 o 
 -11   1  11    29408.90    29035.18    847.64 o 
  -9   1  11     3722.08     3901.46    205.19 o 
  -7   1  11    17706.62    18481.08    487.12 o 
  -5   1  11     3548.28     3277.45    137.88 o 
  -3   1  11    65707.77    68030.67   1626.92 o 
  -1   1  11     1277.41      960.84     92.66 o 
   1   1  11    12775.20    12535.55    347.37 o 
   3   1  11    33462.67    30499.00   1695.36 o 
   5   1  11    61468.70    54142.70   3497.26 o 
   7   1  11      166.14      418.43    190.58 o 
   9   1  11    16323.02    16992.74    680.47 o 
  11   1  11      154.12      146.37    144.28 o 
  13   1  11     2153.56     2791.22    284.17 o 
  15   1  11       54.52      218.92    156.80 o 
  17   1  11      988.63     1370.03    248.35 o 
  19   1  11      347.85      364.11    377.88 o 
  21   1  11     1104.27     1162.87    423.89 o 
  23   1  11     1002.30      872.78    418.42 o 
 -30   2  11      929.10     1657.94    508.02 o 
 -28   2  11       26.18      243.96    230.27 o 
 -26   2  11      488.56      591.58    237.63 o 
 -24   2  11     1762.66     1604.02    303.84 o 
 -22   2  11      450.45     1684.06    476.36 o 
 -20   2  11     2540.79     2551.01    269.17 o 
 -18   2  11     2727.01     2962.90    265.63 o 
 -16   2  11     1404.46     1507.99    180.90 o 
 -14   2  11      252.45      337.15    123.71 o 
 -12   2  11     3113.20     3125.88    381.29 o 
 -10   2  11      283.05      330.19     82.72 o 
  -8   2  11     4404.95     4407.16    162.09 o 
  -6   2  11     6882.73     7486.11    235.40 o 
  -4   2  11      472.56      453.33     68.90 o 
  -2   2  11     2069.60     1982.08    104.95 o 
   0   2  11    10893.94    11034.44    325.27 o 
   2   2  11    31229.91    31093.39   1261.84 o 
   4   2  11    10285.72     9626.81    418.29 o 
   6   2  11      539.95     1033.34    295.69 o 
   8   2  11      956.68     1047.28    212.09 o 
  10   2  11     1449.78     1922.86    252.32 o 
  12   2  11     1212.70     1348.23    249.86 o 
  14   2  11      652.27     1162.12    260.69 o 
  16   2  11      614.46     1064.56    403.29 o 
  18   2  11     1042.02      971.47    299.52 o 
  20   2  11     1903.08     1396.04    471.90 o 
  22   2  11       91.93        0.00    398.29 o 
 -29   3  11      596.00      583.50    380.83 o 
 -27   3  11       93.25        0.00    226.00 o 
 -25   3  11     3728.40     3312.89    482.44 o 
 -23   3  11     4072.99     4133.56    522.51 o 
 -21   3  11        6.96      775.70    319.70 o 
 -19   3  11     1348.98     1483.10    246.16 o 
 -17   3  11     4870.56     4655.15    333.28 o 
 -15   3  11     7029.13     7063.85    390.92 o 
 -13   3  11     5901.12     6652.69    351.85 o 
 -11   3  11    14435.28    13494.47    449.45 o 
  -9   3  11     1750.04     1905.48    142.45 o 
  -7   3  11    11863.02    11963.38    428.05 o 
  -5   3  11     2619.64     2596.10    223.82 o 
  -3   3  11    12561.50    12001.13    544.17 o 
  -1   3  11       35.04      269.92    203.89 o 
   1   3  11     3513.39     3237.32    315.47 o 
   3   3  11    13701.26    11826.06    451.82 o 
   5   3  11    21225.56    21361.29    786.79 o 
   7   3  11       33.97       51.99    122.35 o 
   9   3  11      475.74      425.11    169.39 o 
  11   3  11       16.32       84.68    164.85 o 
  13   3  11      885.10     1123.54    263.09 o 
  15   3  11     3957.39     4400.75    480.25 o 
  17   3  11     1205.72     1875.26    371.19 o 
  19   3  11       30.03      131.91    246.21 o 
  21   3  11     1013.46     1444.95    669.31 o 
 -28   4  11       16.15        0.00    248.00 o 
 -26   4  11      382.89      414.97    283.85 o 
 -24   4  11      247.89      246.00    272.38 o 
 -22   4  11     3684.89     3825.21    399.02 o 
 -20   4  11     4207.06     4542.04    491.58 o 
 -18   4  11     1771.05     2186.72    362.57 o 
 -16   4  11        8.41       22.14    201.11 o 
 -14   4  11      912.09     1090.92    169.75 o 
 -12   4  11     1515.11     1537.90    128.73 o 
 -10   4  11      402.12      417.29    125.38 o 
  -8   4  11        4.10        0.00    119.62 o 
  -6   4  11      525.11     1021.21    346.89 o 
  -4   4  11     1967.96     2098.84    202.34 o 
  -2   4  11     3171.80     3546.35    301.23 o 
   0   4  11     7884.80     7621.68    338.38 o 
   2   4  11     6583.88     6399.59    316.43 o 
   4   4  11    17827.84    17419.77   1113.39 o 
   6   4  11       29.94      254.53    184.86 o 
   8   4  11      792.19      993.36    194.91 o 
  10   4  11     8246.88     8431.55    536.17 o 
  12   4  11      527.39       24.17    222.35 o 
  14   4  11      434.04      479.53    289.64 o 
  16   4  11     2818.48     2896.03    468.68 o 
  18   4  11      325.66      964.75    400.85 o 
  20   4  11       59.50      125.98    284.04 o 
 -25   5  11      722.95      736.98    358.02 o 
 -23   5  11      837.66     1291.11    339.13 o 
 -21   5  11      885.71     1134.18    314.20 o 
 -19   5  11      500.22      630.82    279.68 o 
 -17   5  11        3.67      314.14    242.36 o 
 -15   5  11     1967.05     2402.04    260.35 o 
 -13   5  11     3067.16     3092.53    245.68 o 
 -11   5  11       94.35      395.33    161.58 o 
  -9   5  11     2263.98     2311.48    264.45 o 
  -7   5  11     8765.26     8530.21    535.21 o 
  -5   5  11     6113.82     6274.64    381.24 o 
  -3   5  11     1516.32     1395.12    220.50 o 
  -1   5  11      459.37      239.56    260.15 o 
   1   5  11       85.71      307.21    135.61 o 
   3   5  11       15.17      134.10    135.01 o 
   5   5  11     3000.00     2833.29    331.24 o 
   7   5  11       35.03        0.00    224.38 o 
   9   5  11     1316.25     1449.90    223.87 o 
  11   5  11      247.87      308.81    222.92 o 
  13   5  11      768.92     1065.79    276.77 o 
  15   5  11     1973.29     1972.71    368.82 o 
  17   5  11      161.96       74.23    291.22 o 
 -24   6  11     1039.46      564.99    456.39 o 
 -22   6  11     1583.19     3052.05    610.96 o 
 -20   6  11      125.00        0.00    348.45 o 
 -18   6  11      936.61     1305.23    506.55 o 
 -16   6  11      439.01     1159.04    292.96 o 
 -14   6  11     1861.18     1467.65    392.56 o 
 -12   6  11     1553.91     2374.83    387.03 o 
 -10   6  11       39.37        1.83    211.49 o 
  -8   6  11      950.23      684.11    291.32 o 
  -6   6  11    10360.04    11032.86    646.57 o 
  -4   6  11       60.46        0.00    321.34 o 
  -2   6  11      757.92     1328.10    240.64 o 
   0   6  11     1501.46     1569.46    325.27 o 
   2   6  11     4494.04     3924.11    406.73 o 
   4   6  11     9790.47     9498.61   1045.50 o 
   6   6  11     1598.03     2128.82    366.48 o 
   8   6  11      994.79     1226.54    552.42 o 
  10   6  11      616.50      519.56    358.77 o 
  12   6  11      451.07     1319.80    397.31 o 
  14   6  11       14.46      271.52    296.32 o 
 -19   7  11      250.67       92.93    310.96 o 
 -17   7  11       47.42      597.37    361.00 o 
 -15   7  11     2332.90     3696.97    628.72 o 
 -13   7  11     2813.23     2449.51    531.82 o 
 -11   7  11       21.24        0.00    227.12 o 
  -9   7  11      370.16       19.02    298.50 o 
  -7   7  11      492.22      350.57    218.12 o 
  -5   7  11     1323.69     1515.69    342.33 o 
  -3   7  11      139.90        0.00    190.66 o 
  -1   7  11      162.71      554.45    320.26 o 
   1   7  11       26.90      145.14    189.32 o 
   3   7  11      200.73      652.38    291.40 o 
   5   7  11        2.18        0.00    277.14 o 
   7   7  11     1177.13      895.49    365.62 o 
   9   7  11      523.42     1034.54    369.11 o 
  11   7  11      569.71      299.56    327.60 o 
 -14   8  11      702.38      692.88    431.47 o 
 -12   8  11     1199.05      970.58    489.50 o 
 -10   8  11        9.16      335.80    374.62 o 
  -8   8  11      154.14      890.07    359.47 o 
  -6   8  11     3028.39     3345.41    528.53 o 
  -4   8  11     1752.69     1820.65    668.29 o 
  -2   8  11      664.38      996.56    365.94 o 
   0   8  11       61.71      302.17    365.92 o 
   2   8  11      238.40      562.37    415.60 o 
   4   8  11      928.76     1035.92    398.54 o 
   6   8  11      646.63      392.30    325.48 o 
 -30   0  12     3819.34     4731.32   1020.85 o 
 -26   0  12      697.22       57.49    815.55 o 
 -24   0  12    16321.52    16126.96   2056.77 o 
 -22   0  12      386.25      250.89    293.54 o 
 -20   0  12     1523.05     1687.14    269.14 o 
 -18   0  12      445.36      449.00    105.83 o 
 -16   0  12     2651.19     3179.63    221.01 o 
 -14   0  12      523.21      337.18    115.88 o 
 -12   0  12     2470.48     2172.24    204.52 o 
 -10   0  12       55.93       82.69    139.38 o 
  -8   0  12      598.23      661.57    193.89 o 
  -6   0  12    53121.71    53300.27   2172.08 o 
  -4   0  12    30168.46    31519.23   1533.15 o 
  -2   0  12    33309.38    35532.95   1534.48 o 
   0   0  12   110909.14   115589.63   4965.53 o 
   2   0  12    17752.42    17505.20    729.82 o 
   4   0  12      475.60      440.29    123.86 o 
   6   0  12     3624.71     3364.58    329.25 o 
   8   0  12     3021.14     2956.01    305.18 o 
  10   0  12      110.98      238.09    134.30 o 
  12   0  12       73.99        0.00    132.84 o 
  14   0  12       21.15        0.00    551.86 o 
  16   0  12    10240.21    10676.94   2608.63 o 
  18   0  12     1998.96     2103.39    698.70 o 
  20   0  12     1991.03     3331.65    888.62 o 
  22   0  12     1474.59     3226.75    855.01 o 
 -31   1  12      134.32        0.00    390.07 o 
 -29   1  12      546.16      195.01    318.02 o 
 -27   1  12        1.72       83.24    267.83 o 
 -25   1  12     3795.22     4341.64    498.04 o 
 -23   1  12     3889.77     3685.42    356.49 o 
 -21   1  12     3852.39     3836.19    305.42 o 
 -19   1  12      155.48      197.94    179.89 o 
 -17   1  12      465.10      758.39    211.07 o 
 -15   1  12     1043.18      943.21    132.73 o 
 -13   1  12      138.22       33.44     83.32 o 
 -11   1  12     3346.44     2681.41    205.06 o 
  -9   1  12     1188.23     1547.77    104.33 o 
  -7   1  12       83.97        0.00     70.48 o 
  -5   1  12      690.02      571.88     78.57 o 
  -3   1  12    10010.45    10690.20    350.40 o 
  -1   1  12      375.11      358.41     83.64 o 
   1   1  12    13669.67    12635.98    368.46 o 
   3   1  12     5561.00     4755.52    194.01 o 
   5   1  12    20035.51    18859.73    741.79 o 
   7   1  12      270.63      454.39    138.66 o 
   9   1  12       10.83        0.00    197.91 o 
  11   1  12     2486.31     2165.90    403.81 o 
  13   1  12       82.15      337.14    167.43 o 
  15   1  12     2786.43     2630.94    383.00 o 
  17   1  12        2.85        0.00    280.96 o 
  19   1  12      196.33      554.84    514.34 o 
  21   1  12      186.57      141.65    370.81 o 
 -30   2  12      974.35      483.85    447.47 o 
 -28   2  12       37.75        0.00    192.67 o 
 -26   2  12      529.91      658.59    235.72 o 
 -24   2  12     3800.49     3823.97    464.49 o 
 -22   2  12     9139.12     9133.52    570.52 o 
 -20   2  12      483.10      418.77    182.43 o 
 -18   2  12     2627.34     2949.16    276.74 o 
 -16   2  12       32.39        0.00    122.56 o 
 -14   2  12    15874.48    15981.71    672.63 o 
 -12   2  12    14847.85    16040.94    690.49 o 
 -10   2  12    14592.63    14330.72    386.00 o 
  -8   2  12      836.39      770.77     87.30 o 
  -6   2  12      702.56      597.50    160.11 o 
  -4   2  12     6949.90     7125.24    285.75 o 
  -2   2  12       67.52       64.17     55.19 o 
   0   2  12    13528.80    13150.08    724.40 o 
   2   2  12     6388.21     5719.69    420.60 o 
   4   2  12    35599.68    36277.42   1197.00 o 
   6   2  12     6699.70     7098.05    395.89 o 
   8   2  12     1986.69     2341.31    247.32 o 
  10   2  12       18.54      174.40    166.61 o 
  12   2  12     1385.95     1504.24    393.90 o 
  14   2  12      840.51     1284.80    270.50 o 
  16   2  12    11708.56    12403.60    993.96 o 
  18   2  12      951.83     1255.75    316.67 o 
  20   2  12     1375.09     2088.44    488.03 o 
 -29   3  12     1975.06     2535.49    601.19 o 
 -27   3  12     3178.45     3418.31    669.25 o 
 -25   3  12      626.37     1088.39    462.52 o 
 -23   3  12     1210.82      799.68    314.48 o 
 -21   3  12      433.41      545.12    320.48 o 
 -19   3  12       99.07       86.81    200.04 o 
 -17   3  12     2199.67     2837.53    315.57 o 
 -15   3  12       40.40      135.25    168.72 o 
 -13   3  12      337.36      218.79    136.21 o 
 -11   3  12     3530.61     3207.06    198.58 o 
  -9   3  12     2511.50     2756.36    151.90 o 
  -7   3  12    15092.65    15226.02    424.54 o 
  -5   3  12    14610.56    15694.42    545.93 o 
  -3   3  12    40652.16    41901.88   1505.89 o 
  -1   3  12    13546.04    12449.23    319.87 o 
   1   3  12     4616.09     4468.98    173.34 o 
   3   3  12        8.03       40.82     59.46 o 
   5   3  12     3130.03     3448.40    268.91 o 
   7   3  12      860.11      938.11    196.27 o 
   9   3  12     9805.03    10059.76    571.46 o 
  11   3  12       57.07        0.00    284.46 o 
  13   3  12     2330.91     2962.30    366.92 o 
  15   3  12       10.43        0.00    235.11 o 
  17   3  12     2537.14     2885.22    421.64 o 
  19   3  12     1832.50     2203.21    447.67 o 
 -28   4  12      116.55      273.56    315.19 o 
 -26   4  12        9.19        0.00    241.55 o 
 -24   4  12      386.29      638.46    380.60 o 
 -22   4  12     2683.56     3270.27    454.98 o 
 -20   4  12     1069.03     1474.97    305.91 o 
 -18   4  12      909.96     1690.88    325.32 o 
 -16   4  12     1252.66     1527.93    208.49 o 
 -14   4  12      966.91     1151.54    178.05 o 
 -12   4  12     3900.54     3313.90    278.27 o 
 -10   4  12      251.66      247.34    146.56 o 
  -8   4  12     3995.65     3452.43    231.90 o 
  -6   4  12    13901.14    13690.35    540.10 o 
  -4   4  12    16759.05    18461.04    712.37 o 
  -2   4  12     9252.12     9662.59    518.59 o 
   0   4  12     4892.74     4380.17    453.63 o 
   2   4  12      351.34      293.85    123.55 o 
   4   4  12     2416.85     2180.25    216.52 o 
   6   4  12     2674.32     2686.86    238.91 o 
   8   4  12     9646.85     9378.39    542.49 o 
  10   4  12     2165.46     2685.74    344.29 o 
  12   4  12      433.59     1066.60    374.87 o 
  14   4  12      879.24     1084.23    311.19 o 
  16   4  12      354.94      586.32    406.21 o 
  18   4  12       94.08      367.04    313.35 o 
 -25   5  12     3666.80     3966.90    751.49 o 
 -23   5  12     3995.90     4256.31    598.54 o 
 -21   5  12      668.78      736.56    256.33 o 
 -19   5  12      376.72      219.04    191.61 o 
 -17   5  12       18.57      324.93    176.33 o 
 -15   5  12        6.91        0.00    148.91 o 
 -13   5  12      565.79      706.31    415.97 o 
 -11   5  12    14253.65    13410.48    771.85 o 
  -9   5  12      142.62      405.72    155.85 o 
  -7   5  12      971.73      887.87    209.60 o 
  -5   5  12       15.53        0.00    128.93 o 
  -3   5  12     4868.79     4563.32    334.42 o 
  -1   5  12      233.74        0.00    115.98 o 
   1   5  12     1762.97     1710.18    263.69 o 
   3   5  12     7504.96     6975.34    383.07 o 
   5   5  12    12356.96    13215.01    860.67 o 
   7   5  12      862.24     1235.46    321.91 o 
   9   5  12      177.28      386.99    322.42 o 
  11   5  12     2062.39     2177.29    438.49 o 
  13   5  12       46.85        0.00    227.82 o 
  15   5  12      895.29     1808.09    451.52 o 
  17   5  12      279.69      319.30    338.10 o 
 -24   6  12       23.31      139.96    317.16 o 
 -22   6  12      728.58     1834.96    532.63 o 
 -20   6  12      432.86     1336.99    393.34 o 
 -18   6  12       73.68      109.67    344.40 o 
 -16   6  12     1936.30     2257.07    403.98 o 
 -14   6  12     3959.32     4293.58    582.42 o 
 -12   6  12     8634.94     6547.85    514.31 o 
 -10   6  12      189.77      570.86    298.81 o 
  -8   6  12      234.49      921.13    349.61 o 
  -6   6  12      105.34        0.00    224.67 o 
  -4   6  12        8.45        0.00    174.72 o 
  -2   6  12      862.23      553.09    202.82 o 
   0   6  12     2112.22     2118.24    262.44 o 
   2   6  12      206.37      151.16    168.81 o 
   4   6  12      309.30       44.38    205.83 o 
   6   6  12     2080.45     2289.25    442.12 o 
   8   6  12     1406.27     1535.66    353.43 o 
  10   6  12      805.43      848.94    357.22 o 
  12   6  12      318.03        5.48    346.89 o 
  14   6  12     3478.06     3723.28    640.42 o 
 -19   7  12       65.59       94.61    298.88 o 
 -17   7  12       77.62        0.00    402.00 o 
 -15   7  12      551.30       66.10    307.72 o 
 -13   7  12     2090.25     3081.60    566.45 o 
 -11   7  12      766.38        0.00    290.45 o 
  -9   7  12       25.78        0.00    215.31 o 
  -7   7  12     2408.24     3157.34    475.39 o 
  -5   7  12     2067.32     2376.00    441.22 o 
  -3   7  12     8050.81     8850.43    648.52 o 
  -1   7  12     2425.87     3075.74    488.26 o 
   1   7  12      346.98      436.33    222.17 o 
   3   7  12        4.85      346.26    266.54 o 
   5   7  12     1676.57     1476.52    378.43 o 
   7   7  12       28.05       46.37    261.25 o 
   9   7  12      203.16      763.80    374.43 o 
  11   7  12      114.09      102.34    303.16 o 
 -14   8  12      329.66      493.53    446.70 o 
 -12   8  12       24.20      179.69    379.76 o 
 -10   8  12      150.08      102.51    345.41 o 
  -8   8  12      881.83      537.85    377.16 o 
  -6   8  12      201.01      138.10    270.91 o 
  -4   8  12      300.24      512.03    327.61 o 
  -2   8  12      643.77      639.86    322.46 o 
   0   8  12      150.14      624.02    360.78 o 
   2   8  12      532.63      301.13    310.56 o 
   4   8  12       70.32        0.00    375.22 o 
 -31   1  13      315.81        0.00    435.09 o 
 -29   1  13      176.04      472.21    303.81 o 
 -27   1  13     8425.75     7746.80    688.43 o 
 -25   1  13     4137.00     3568.02    327.70 o 
 -23   1  13     7064.36     6925.18    452.19 o 
 -21   1  13     4804.81     4805.58    347.59 o 
 -19   1  13      587.73      622.32    146.34 o 
 -17   1  13      416.59      505.90    121.58 o 
 -15   1  13      467.07      496.78    114.92 o 
 -13   1  13      132.84        0.00     61.39 o 
 -11   1  13    59112.67    55851.58   1258.10 o 
  -9   1  13    33874.05    35053.14   1304.19 o 
  -7   1  13      103.82      146.80     70.47 o 
  -5   1  13     5916.64     6147.69    232.67 o 
  -3   1  13    24634.64    25078.77    734.91 o 
  -1   1  13    41579.76    43955.66   1110.52 o 
   1   1  13     5025.68     5240.32    294.18 o 
   3   1  13      465.05      730.86    148.81 o 
   5   1  13    70467.05    64855.17   3134.74 o 
   7   1  13    13726.62    13641.03    576.66 o 
   9   1  13     1609.17     1470.74    204.74 o 
  11   1  13     1208.17     1911.20    249.73 o 
  13   1  13       11.29        0.00    150.65 o 
  15   1  13      718.44      105.52    420.84 o 
  17   1  13     2348.78     3131.61    645.75 o 
  19   1  13     3296.07     3844.26    680.35 o 
  21   1  13      124.16      400.94    367.84 o 
 -30   2  13       83.20      558.72    337.15 o 
 -28   2  13       28.47       44.98    244.13 o 
 -26   2  13       54.07        0.00    183.91 o 
 -24   2  13      449.09      574.61    369.68 o 
 -22   2  13     1842.71     2414.30    301.44 o 
 -20   2  13      306.01      404.59    231.44 o 
 -18   2  13     1876.18     2167.81    238.66 o 
 -16   2  13     3600.07     3785.32    283.48 o 
 -14   2  13      484.82      920.48    162.09 o 
 -12   2  13     2383.49     2538.80    234.86 o 
 -10   2  13     7144.46     6642.89    235.70 o 
  -8   2  13     5323.49     4616.55    184.97 o 
  -6   2  13      696.93      596.75     85.92 o 
  -4   2  13     6453.88     5921.51    208.11 o 
  -2   2  13      102.44      123.22     79.02 o 
   0   2  13     2256.29     1957.96    190.36 o 
   2   2  13     3729.45     3318.11    147.41 o 
   4   2  13     4848.05     4696.36    283.55 o 
   6   2  13     1396.84     1349.58    185.79 o 
   8   2  13      415.05      541.59    176.11 o 
  10   2  13      192.15      327.39    179.05 o 
  12   2  13     1190.63     2194.05    307.64 o 
  14   2  13      278.55      242.54    238.55 o 
  16   2  13     2131.43     1559.91    353.68 o 
  18   2  13      201.71      540.02    333.22 o 
  20   2  13       41.38      224.04    363.96 o 
 -29   3  13      415.76      441.92    292.42 o 
 -27   3  13      575.68     1188.20    553.50 o 
 -25   3  13       52.27      432.02    260.09 o 
 -23   3  13     1939.54     2378.38    463.25 o 
 -21   3  13     1402.86     1843.31    357.56 o 
 -19   3  13     2479.84     2716.15    354.49 o 
 -17   3  13      105.69      315.99    174.45 o 
 -15   3  13      206.94       28.15    122.62 o 
 -13   3  13     4279.79     4026.89    286.29 o 
 -11   3  13    32316.60    31114.39   1015.96 o 
  -9   3  13     3877.55     3638.00    183.50 o 
  -7   3  13      876.83      954.81    153.58 o 
  -5   3  13     3964.99     3797.80    238.45 o 
  -3   3  13    13175.07    12188.94    599.88 o 
  -1   3  13     8166.33     8190.45    583.29 o 
   1   3  13     1049.53      869.29    118.90 o 
   3   3  13      994.82      915.56    142.07 o 
   5   3  13     9721.12    10032.05    480.98 o 
   7   3  13     3902.64     3894.99    336.21 o 
   9   3  13      501.55      596.18    212.79 o 
  11   3  13     1317.27     1558.88    274.82 o 
  13   3  13        5.36      337.53    238.22 o 
  15   3  13     2785.41     3255.54    436.90 o 
  17   3  13      663.31      841.91    331.80 o 
  19   3  13     1123.40     2008.24    550.04 o 
 -28   4  13     1002.68      488.40    339.51 o 
 -26   4  13      114.44      621.27    351.09 o 
 -24   4  13      650.03      928.41    340.74 o 
 -22   4  13     6678.43     7469.45    798.59 o 
 -20   4  13      785.14      425.57    545.35 o 
 -18   4  13     3496.07     3687.99    379.66 o 
 -16   4  13     1206.40     1349.23    210.91 o 
 -14   4  13     1923.81     1739.68    218.59 o 
 -12   4  13      962.09     1084.73    148.25 o 
 -10   4  13     7087.46     5867.63    352.57 o 
  -8   4  13     5486.44     5643.57    318.54 o 
  -6   4  13     6072.12     6446.19    359.59 o 
  -4   4  13     8264.85     9427.52    462.20 o 
  -2   4  13     2558.76     2787.64    218.09 o 
   0   4  13     8969.08     8114.52    430.14 o 
   2   4  13       56.94      272.92    159.31 o 
   4   4  13    16165.71    14345.33    700.96 o 
   6   4  13     1292.71     1135.03    176.17 o 
   8   4  13       56.57      354.63    232.71 o 
  10   4  13     1312.20     2588.26    333.24 o 
  12   4  13      137.70      110.65    204.83 o 
  14   4  13      527.00      730.26    297.10 o 
  16   4  13     1685.73     1776.30    407.01 o 
  18   4  13      522.79      906.52    387.73 o 
 -25   5  13       85.34        0.00    311.06 o 
 -23   5  13      276.69      244.77    214.18 o 
 -21   5  13      918.29     1012.54    248.81 o 
 -19   5  13     3981.31     4706.33    427.79 o 
 -17   5  13        6.32      326.68    240.02 o 
 -15   5  13      305.94      502.82    188.92 o 
 -13   5  13     5047.89     5629.56    598.51 o 
 -11   5  13     1240.05     1238.96    200.14 o 
  -9   5  13      173.68       28.12    124.54 o 
  -7   5  13      186.14      257.67    266.17 o 
  -5   5  13     1878.57     1885.05    262.71 o 
  -3   5  13     1445.22     1605.24    220.39 o 
  -1   5  13     5716.19     5078.56    345.63 o 
   1   5  13      397.56      333.98    132.58 o 
   3   5  13      261.65        0.00    130.36 o 
   5   5  13     1204.84     1311.95    302.90 o 
   7   5  13     1626.36     2245.66    371.43 o 
   9   5  13      481.35      708.02    262.54 o 
  11   5  13       26.55        0.00    256.60 o 
  13   5  13     1159.13     1274.17    390.33 o 
  15   5  13      119.48      195.89    444.76 o 
 -24   6  13      644.96      751.62    421.26 o 
 -22   6  13     4974.58     4754.01    789.14 o 
 -20   6  13        7.46      118.62    334.39 o 
 -18   6  13       94.70        0.00    284.09 o 
 -16   6  13       49.44        0.00    220.24 o 
 -14   6  13       27.94      714.87    624.87 o 
 -12   6  13     6497.70     5895.78    684.95 o 
 -10   6  13     2043.75     2428.68    298.12 o 
  -8   6  13      586.62      437.38    197.41 o 
  -6   6  13     1288.27     1487.37    276.81 o 
  -4   6  13      375.11      655.71    223.21 o 
  -2   6  13       21.74       70.80    254.46 o 
   0   6  13     1910.19     2284.92    303.78 o 
   2   6  13       36.87      139.34    213.20 o 
   4   6  13     4571.22     4518.43    635.06 o 
   6   6  13     1753.35     2549.11    457.56 o 
   8   6  13     3584.90     4213.73    575.89 o 
  10   6  13       40.92        0.00    279.52 o 
  12   6  13     1004.79      447.15    318.02 o 
 -19   7  13      255.64        0.00    316.57 o 
 -17   7  13        0.44        0.00    331.24 o 
 -15   7  13      100.28        0.00    321.57 o 
 -13   7  13     1320.63     1673.36    448.90 o 
 -11   7  13      435.75      564.76    354.53 o 
  -9   7  13        1.30        0.00    231.99 o 
  -7   7  13       93.79      241.24    268.05 o 
  -5   7  13       10.64      294.22    249.26 o 
  -3   7  13       14.06        0.00    224.75 o 
  -1   7  13      519.54      860.85    273.49 o 
   1   7  13      484.12      323.16    273.72 o 
   3   7  13        7.46      438.24    317.17 o 
   5   7  13       13.31      107.60    312.48 o 
   7   7  13     1042.18      514.70    366.32 o 
   9   7  13      470.15      875.36    407.41 o 
 -12   8  13     1152.21      810.98    420.08 o 
 -10   8  13      264.57        0.00    277.52 o 
  -8   8  13        6.62      262.86    324.84 o 
  -6   8  13     2386.25     2261.92    458.78 o 
  -4   8  13      243.36     1046.55    360.83 o 
  -2   8  13      393.21      421.46    318.71 o 
   0   8  13     1329.74      894.84    371.60 o 
   2   8  13      962.06      652.22    594.28 o 
 -30   0  14     4893.71     5296.37   1405.08 o 
 -28   0  14      447.30      678.82    499.72 o 
 -26   0  14     1735.30     3401.58   1035.92 o 
 -24   0  14     7086.73     6330.40    832.39 o 
 -22   0  14    16240.01    19185.20   2237.58 o 
 -20   0  14      242.47        0.00    235.11 o 
 -18   0  14     1497.87     1422.89    166.86 o 
 -16   0  14      103.76      221.04     89.39 o 
 -14   0  14    10458.28     9188.14    409.78 o 
 -12   0  14    43588.08    43640.12   2913.21 o 
 -10   0  14    87823.48    87924.41   3046.80 o 
  -8   0  14    63285.75    62255.96   2203.25 o 
  -6   0  14    23864.77    24746.47    991.43 o 
  -4   0  14    71144.82    84026.05   3086.34 o 
  -2   0  14      551.06      897.67    177.31 o 
   0   0  14      102.40       68.36    151.14 o 
   2   0  14      326.69      392.00    312.59 o 
   4   0  14      955.09     1314.87    200.71 o 
   6   0  14     1056.86      830.15    166.77 o 
   8   0  14     2684.46     2177.98    492.05 o 
  10   0  14      262.27      251.69    299.94 o 
  12   0  14      584.75      979.46    382.89 o 
  14   0  14     3840.30     4029.99    702.87 o 
  16   0  14     4733.97     5122.73    815.08 o 
  18   0  14     4942.96     5724.99   1322.21 o 
  20   0  14      320.27        0.00    429.43 o 
 -31   1  14       27.56      226.13    352.93 o 
 -29   1  14       66.86     1051.41    736.16 o 
 -27   1  14      340.90      516.56    600.09 o 
 -25   1  14      791.75      709.31    192.38 o 
 -23   1  14     1137.87     1116.30    277.32 o 
 -21   1  14       82.75     1013.91    345.43 o 
 -19   1  14       71.25      396.06    129.19 o 
 -17   1  14       98.79      228.69    169.62 o 
 -15   1  14     1946.51     2336.51    242.87 o 
 -13   1  14     1737.96     1716.45    202.16 o 
 -11   1  14     5391.10     5391.48    262.38 o 
  -9   1  14     6546.86     5832.11    233.58 o 
  -7   1  14    12817.51    13891.88    490.53 o 
  -5   1  14     4349.39     4376.15    208.18 o 
  -3   1  14      293.81      466.65    141.97 o 
  -1   1  14        0.02       35.63    144.60 o 
   1   1  14     9346.05     9613.33    333.08 o 
   3   1  14     8603.86     7099.31    543.23 o 
   5   1  14    15575.24    14101.98    950.94 o 
   7   1  14    17961.71    17625.85    752.91 o 
   9   1  14      470.43      892.13    190.06 o 
  11   1  14     3516.29     3564.90    338.78 o 
  13   1  14     1089.55     1270.28    457.01 o 
  15   1  14     4601.03     5514.13    689.34 o 
  17   1  14       61.87        0.00    380.60 o 
  19   1  14      113.13       61.59    279.04 o 
 -30   2  14      579.49     1049.10    554.04 o 
 -28   2  14       31.25        0.00    258.78 o 
 -26   2  14        7.36       98.69    211.40 o 
 -24   2  14     1845.25     2500.91    385.00 o 
 -22   2  14    21280.65    23202.24   1142.91 o 
 -20   2  14    11015.70    11915.34    663.29 o 
 -18   2  14     5415.18     5701.91    370.90 o 
 -16   2  14    17069.04    17086.29    703.35 o 
 -14   2  14     1257.67     1288.87    347.26 o 
 -12   2  14      454.73     1238.50    297.24 o 
 -10   2  14    13343.07    13449.09    426.36 o 
  -8   2  14     9168.23     8935.75    302.75 o 
  -6   2  14    25766.84    26470.71    715.82 o 
  -4   2  14    34364.15    35923.80   1034.14 o 
  -2   2  14    14778.04    14527.48    434.32 o 
   0   2  14    28403.23    27063.49    714.36 o 
   2   2  14       19.69       55.95     80.38 o 
   4   2  14      118.57      398.60    376.05 o 
   6   2  14     2324.96     2747.29    264.67 o 
   8   2  14     6597.73     7273.75    446.13 o 
  10   2  14      937.58      904.79    248.93 o 
  12   2  14      358.95        0.00    167.47 o 
  14   2  14     2077.61     2362.39    473.41 o 
  16   2  14     2552.92     4095.16    469.33 o 
  18   2  14     6415.51     6046.15    781.23 o 
  20   2  14      196.42      336.95    380.78 o 
 -29   3  14       74.46       56.21    283.27 o 
 -27   3  14      291.96      227.94    314.13 o 
 -25   3  14      162.79       29.42    271.86 o 
 -23   3  14      559.22      441.26    252.56 o 
 -21   3  14       59.57        0.00    234.06 o 
 -19   3  14       17.77      101.89    181.96 o 
 -17   3  14     3661.37     3176.58    285.47 o 
 -15   3  14     5835.24     5825.03    690.36 o 
 -13   3  14    12794.31    13688.68    622.93 o 
 -11   3  14    10599.85    10297.60    352.33 o 
  -9   3  14     3066.20     2905.12    193.62 o 
  -7   3  14     2237.40     2157.44    192.20 o 
  -5   3  14     8245.88     8620.42    455.27 o 
  -3   3  14    25990.99    25648.66   1067.82 o 
  -1   3  14    12469.61    11814.98    532.09 o 
   1   3  14     6874.58     6292.74    289.48 o 
   3   3  14    14713.50    13819.65    673.67 o 
   5   3  14      520.77      653.02    166.43 o 
   7   3  14      716.57      715.93    188.79 o 
   9   3  14    14141.37    14483.24    799.58 o 
  11   3  14      652.64      788.28    261.31 o 
  13   3  14       86.58      233.82    218.14 o 
  15   3  14      340.59      304.14    247.34 o 
  17   3  14     2652.94     2372.53    430.84 o 
  19   3  14     4021.98     5043.83    822.04 o 
 -28   4  14      896.25     1204.72    589.53 o 
 -26   4  14     1396.85     2290.62    583.47 o 
 -24   4  14      589.74      350.38    327.32 o 
 -22   4  14      719.78      645.50    298.64 o 
 -20   4  14       59.84      346.09    244.33 o 
 -18   4  14      500.57      399.77    291.43 o 
 -16   4  14     1369.01     1668.56    285.33 o 
 -14   4  14     4502.34     4605.04    368.89 o 
 -12   4  14    10891.92    10797.82    438.04 o 
 -10   4  14    12913.36    11423.82    545.80 o 
  -8   4  14     8318.03     7870.24    401.31 o 
  -6   4  14      206.08      224.61    186.61 o 
  -4   4  14      133.94      273.60    134.88 o 
  -2   4  14      148.84      216.95    123.49 o 
   0   4  14     1195.88     1269.18    302.89 o 
   2   4  14    12653.30    12342.13    743.90 o 
   4   4  14     1526.34     1214.04    221.93 o 
   6   4  14     1294.42     1538.31    201.67 o 
   8   4  14     4195.20     4747.18    568.52 o 
  10   4  14      761.36      700.78    223.80 o 
  12   4  14     1745.78     1413.74    297.93 o 
  14   4  14        1.59        0.00    259.09 o 
  16   4  14     1506.48     1591.90    485.34 o 
 -25   5  14      154.10      159.19    304.10 o 
 -23   5  14      770.03      341.65    294.51 o 
 -21   5  14      371.65      237.33    314.27 o 
 -19   5  14     2414.99     3077.48    379.75 o 
 -17   5  14       39.93     1175.86    697.75 o 
 -15   5  14     1203.16     1457.64    358.74 o 
 -13   5  14      470.36      678.49    267.35 o 
 -11   5  14    12340.14    11891.88   1209.90 o 
  -9   5  14     9521.18     9643.83    494.68 o 
  -7   5  14      896.16      930.36    191.22 o 
  -5   5  14       53.97      139.19    200.63 o 
  -3   5  14     6999.13     7342.29    915.33 o 
  -1   5  14     1945.45     1996.33    228.30 o 
   1   5  14      856.14      854.27    282.82 o 
   3   5  14      609.00      924.76    269.96 o 
   5   5  14     3412.70     4107.46    483.44 o 
   7   5  14     8694.83     9254.02    820.19 o 
   9   5  14     1181.37     1455.08    360.56 o 
  11   5  14     4063.10     4098.63    571.82 o 
  13   5  14     1549.08     2280.82    455.53 o 
  15   5  14      473.08      460.12    379.49 o 
 -22   6  14        6.02        0.00    294.96 o 
 -20   6  14     3358.69     3173.43    618.97 o 
 -18   6  14     5923.93     7082.52   1070.93 o 
 -16   6  14     1972.21     1904.67    622.96 o 
 -14   6  14      223.94        0.00    476.47 o 
 -12   6  14       32.05        0.00    365.51 o 
 -10   6  14      128.29        0.00    215.64 o 
  -8   6  14     1308.08     1396.16    243.91 o 
  -6   6  14      203.75       36.52    184.86 o 
  -4   6  14       26.36        0.00    200.97 o 
  -2   6  14     1123.77     1164.11    552.38 o 
   0   6  14      562.82      380.74    366.50 o 
   2   6  14     1330.66     1525.23    324.19 o 
   4   6  14      317.81       57.79    233.94 o 
   6   6  14      314.00      149.91    245.34 o 
   8   6  14     1205.83      600.10    358.64 o 
  10   6  14     2977.38     2689.30    538.47 o 
  12   6  14       13.01       95.92    249.99 o 
 -19   7  14     1862.38     1702.94    581.14 o 
 -17   7  14      638.50      569.71    347.91 o 
 -15   7  14       89.65        0.00    332.97 o 
 -13   7  14       26.87        0.00    251.24 o 
 -11   7  14     1020.81      860.37    368.37 o 
  -9   7  14     2172.05     2494.15    375.86 o 
  -7   7  14      107.58      124.41    320.79 o 
  -5   7  14      772.74     2043.61    378.95 o 
  -3   7  14     4625.49     4866.15    555.68 o 
  -1   7  14     3877.73     3994.93    700.31 o 
   1   7  14     4377.59     4252.09    563.99 o 
   3   7  14     3722.02     4325.71    603.77 o 
   5   7  14        9.10      122.61    253.71 o 
   7   7  14      195.54        0.00    270.77 o 
 -12   8  14     1173.52     1183.20    705.07 o 
 -10   8  14      234.05      349.85    396.79 o 
  -8   8  14       22.57       48.66    331.01 o 
  -6   8  14      754.76      514.65    381.69 o 
  -4   8  14      477.85      420.34    335.05 o 
  -2   8  14       60.81      362.16    389.02 o 
   0   8  14        5.12      533.51    364.24 o 
   2   8  14       64.08        0.00    326.72 o 
 -31   1  15      413.20      360.93    472.70 o 
 -29   1  15      670.61      291.40    403.07 o 
 -27   1  15     6112.07     6322.76    870.21 o 
 -25   1  15      411.01      120.78    358.76 o 
 -23   1  15       39.84      479.65    296.58 o 
 -21   1  15     1577.59     1769.39    221.61 o 
 -19   1  15     4732.01     5266.42    318.61 o 
 -17   1  15     1038.44     1260.26    156.86 o 
 -15   1  15     2167.22     2199.08    191.18 o 
 -13   1  15     6929.16     7098.72    343.33 o 
 -11   1  15    38338.79    38714.65   1023.45 o 
  -9   1  15    20974.07    19502.72    583.38 o 
  -7   1  15    16435.01    16756.26    666.98 o 
  -5   1  15      583.88     1010.05    128.21 o 
  -3   1  15     7906.83     6568.42    304.69 o 
  -1   1  15     8727.10    10280.44    408.98 o 
   1   1  15     2304.16     2371.12    190.65 o 
   3   1  15    14964.06    14482.57    678.58 o 
   5   1  15     5723.30     5012.83    470.60 o 
   7   1  15     1757.33     2029.02    250.74 o 
   9   1  15     2389.03     2370.07    285.03 o 
  11   1  15     5487.98     5321.63    393.37 o 
  13   1  15      979.12     1534.89    393.02 o 
  15   1  15        0.97        0.00    310.46 o 
  17   1  15      264.93       69.83    262.34 o 
  19   1  15     4370.80     4798.83    696.01 o 
 -30   2  15      127.56     1047.74    497.80 o 
 -28   2  15        6.07       73.51    295.21 o 
 -26   2  15      106.35      307.53    238.00 o 
 -24   2  15      300.76      608.87    429.84 o 
 -22   2  15      564.75     1477.53    654.41 o 
 -20   2  15      237.62      193.44    165.45 o 
 -18   2  15      356.14      450.98    212.19 o 
 -16   2  15     2584.33     2695.07    262.05 o 
 -14   2  15      602.72      634.26    196.31 o 
 -12   2  15     1201.63     1058.89    209.41 o 
 -10   2  15     6678.57     6214.85    254.80 o 
  -8   2  15    21904.40    20673.16    604.72 o 
  -6   2  15     5560.60     5421.86    239.52 o 
  -4   2  15     1738.63     1721.10    154.78 o 
  -2   2  15       90.80        0.00    112.31 o 
   0   2  15      116.99        0.00     75.25 o 
   2   2  15     1040.12     1466.03    312.86 o 
   4   2  15      785.13      869.04    196.75 o 
   6   2  15      850.73      646.14    182.27 o 
   8   2  15      102.34       51.22    197.24 o 
  10   2  15     3075.36     3302.08    349.77 o 
  12   2  15      148.05        0.00    253.91 o 
  14   2  15     4029.14     4271.07    430.36 o 
  16   2  15       81.55       71.50    271.86 o 
  18   2  15      119.11      281.30    350.68 o 
 -29   3  15      139.94      632.45    528.44 o 
 -27   3  15      556.86      289.30    297.88 o 
 -25   3  15      239.61       87.43    255.55 o 
 -23   3  15       55.10      199.37    245.64 o 
 -21   3  15     1538.50     1898.57    286.67 o 
 -19   3  15     7905.06     8190.78    525.34 o 
 -17   3  15     1212.78     1063.41    235.55 o 
 -15   3  15      875.92     1373.40    225.86 o 
 -13   3  15      708.21      801.09    167.13 o 
 -11   3  15    14016.71    12621.83    421.85 o 
  -9   3  15     5384.43     5769.47    251.18 o 
  -7   3  15     5454.66     4710.96    367.25 o 
  -5   3  15        4.71      139.31     62.86 o 
  -3   3  15    10550.46     9117.05    330.46 o 
  -1   3  15     1487.05     1171.08    107.89 o 
   1   3  15     7184.75     6578.95    312.23 o 
   3   3  15     5462.97     5467.70    304.68 o 
   5   3  15      142.24      464.43    352.54 o 
   7   3  15     5284.78     4559.27    373.18 o 
   9   3  15     5184.45     5124.40    430.98 o 
  11   3  15     1800.62     2638.47    369.96 o 
  13   3  15       45.24       85.92    213.14 o 
  15   3  15      388.81     1273.27    341.74 o 
  17   3  15       26.45      229.28    298.89 o 
 -28   4  15       68.84      719.62    422.03 o 
 -26   4  15      776.96      519.76    420.20 o 
 -24   4  15      139.61      250.61    322.98 o 
 -22   4  15      921.98     1014.50    262.76 o 
 -20   4  15       81.39      422.19    302.85 o 
 -18   4  15      246.28      265.74    216.43 o 
 -16   4  15     1316.34     2061.71    309.44 o 
 -14   4  15      475.98      461.20    228.06 o 
 -12   4  15      476.52      475.80    182.81 o 
 -10   4  15     7932.03     7446.85    433.09 o 
  -8   4  15    24177.55    25844.83   1039.14 o 
  -6   4  15      210.37      468.87    152.84 o 
  -4   4  15      867.42     1026.72    229.53 o 
  -2   4  15       20.87      124.50    104.80 o 
   0   4  15    10600.93     9975.92    473.57 o 
   2   4  15      667.99      616.88    269.14 o 
   4   4  15     1456.78     1921.56    331.08 o 
   6   4  15      256.65      482.08    384.41 o 
   8   4  15     2635.09     3217.43    444.92 o 
  10   4  15      842.46     1096.72    252.01 o 
  12   4  15      467.19      414.75    259.27 o 
  14   4  15     1988.95     2587.78    422.52 o 
  16   4  15      355.78       45.37    272.70 o 
 -25   5  15     1116.06        0.00    273.87 o 
 -23   5  15       22.21      319.52    283.95 o 
 -21   5  15      421.30      733.23    357.57 o 
 -19   5  15     1331.85     2089.00    463.85 o 
 -17   5  15      121.53      131.81    226.51 o 
 -15   5  15      174.51        0.00    265.12 o 
 -13   5  15     1203.56     1889.76    711.79 o 
 -11   5  15     1039.32      960.19    178.41 o 
  -9   5  15      806.04      751.27    197.93 o 
  -7   5  15     2091.51     2160.17    252.61 o 
  -5   5  15     2439.09     3058.07    302.58 o 
  -3   5  15       82.74        0.00    140.24 o 
  -1   5  15      956.58     1710.98    307.68 o 
   1   5  15     9313.42     7944.49    722.15 o 
   3   5  15     1739.92     2826.49    434.32 o 
   5   5  15      194.16        0.00    201.45 o 
   7   5  15     5298.15     5111.92    604.94 o 
   9   5  15     2169.49     2524.57    442.51 o 
  11   5  15      330.18      403.89    364.29 o 
  13   5  15      189.53        0.00    503.37 o 
 -22   6  15     1513.49     2179.44    580.44 o 
 -20   6  15       62.54        0.00    318.41 o 
 -18   6  15      879.39     1110.27    479.69 o 
 -16   6  15     3419.89     3940.02    996.15 o 
 -14   6  15      381.56      226.04    298.50 o 
 -12   6  15      157.25      916.32    461.92 o 
 -10   6  15     5539.13     4575.46    455.63 o 
  -8   6  15     7425.54     6477.75    498.75 o 
  -6   6  15       18.06        0.00    184.24 o 
  -4   6  15     1233.12     2426.43    395.28 o 
  -2   6  15      471.87      876.16    297.06 o 
   0   6  15     2960.06     2877.34    368.35 o 
   2   6  15      726.02      194.80    326.77 o 
   4   6  15      557.20      121.38    242.97 o 
   6   6  15       31.28      261.93    300.03 o 
   8   6  15     2360.43     2337.91    681.68 o 
  10   6  15      238.88      258.30    307.72 o 
 -19   7  15      723.10     1722.16   1244.08 o 
 -17   7  15     1343.27     1012.56    431.21 o 
 -15   7  15       58.08       31.25    275.13 o 
 -13   7  15     1091.05     1204.17    466.68 o 
 -11   7  15      559.10        0.00    317.76 o 
  -9   7  15      284.92        0.00    246.85 o 
  -7   7  15        8.32       41.48    189.34 o 
  -5   7  15        2.79       66.32    226.19 o 
  -3   7  15      173.29      502.16    343.34 o 
  -1   7  15     1586.55     1475.20    401.25 o 
   1   7  15     2401.97     2926.97    552.63 o 
   3   7  15      131.27      119.11    305.02 o 
   5   7  15       21.83        0.00    330.20 o 
   7   7  15      649.36      670.21    389.11 o 
 -10   8  15     1145.54      699.84    462.48 o 
  -8   8  15      674.02      393.35    395.09 o 
  -6   8  15       69.89        0.00    238.81 o 
  -4   8  15        0.54        0.00    284.09 o 
  -2   8  15      527.24      658.71    361.80 o 
   0   8  15     1456.25     1778.94    945.82 o 
 -30   0  16      255.18      233.55    606.48 o 
 -28   0  16      404.53      241.09    467.10 o 
 -26   0  16     1916.67     2335.52    745.86 o 
 -24   0  16    13672.29    13808.42   1474.77 o 
 -22   0  16       52.21      451.94    970.00 o 
 -20   0  16     2479.48     2867.10    495.09 o 
 -18   0  16      290.92      463.14    360.43 o 
 -16   0  16     7757.23     8183.77    463.34 o 
 -14   0  16     1068.29     1004.40    170.80 o 
 -12   0  16     1242.32     1200.19    164.50 o 
 -10   0  16    62610.93    66720.89   2546.20 o 
  -8   0  16   242119.98   265678.72  10289.20 o 
  -6   0  16      370.65      267.69    158.67 o 
  -4   0  16     1211.21     1100.02    206.27 o 
  -2   0  16     1601.37     1686.64    224.51 o 
   0   0  16     7212.78     7324.69    623.24 o 
   2   0  16     4569.48     4174.81    332.43 o 
   4   0  16     5608.05     5047.94    379.17 o 
   6   0  16     2036.22     2192.87    265.40 o 
   8   0  16     3475.11     3937.63    540.45 o 
  10   0  16     2042.05     2302.69    472.76 o 
  12   0  16       25.93     2304.82   1467.24 o 
  14   0  16     2334.90     3221.42    781.51 o 
  16   0  16     1461.31     1573.65    766.58 o 
  18   0  16     3106.42     3822.67   1565.18 o 
 -31   1  16      318.35        0.00    623.43 o 
 -29   1  16      900.80      318.05    472.76 o 
 -27   1  16      746.53      533.73    272.77 o 
 -25   1  16       30.24        0.00    271.10 o 
 -23   1  16      142.52       57.89    167.01 o 
 -21   1  16       43.91        0.00    186.57 o 
 -19   1  16       18.84        0.00    175.52 o 
 -17   1  16        1.42        0.00    169.64 o 
 -15   1  16      351.10      399.93    153.63 o 
 -13   1  16     2834.00     2509.98    213.39 o 
 -11   1  16     1054.32     1117.40    125.05 o 
  -9   1  16     1488.40     1554.14    174.36 o 
  -7   1  16      125.69      113.35    102.80 o 
  -5   1  16       41.10       18.71     85.40 o 
  -3   1  16     8388.33     8969.00    382.34 o 
  -1   1  16      281.13      170.80     99.25 o 
   1   1  16       22.40      132.58     88.94 o 
   3   1  16     1217.79     1148.46    160.88 o 
   5   1  16      207.33       49.30    120.20 o 
   7   1  16       67.63       33.02    114.68 o 
   9   1  16        1.55        0.00    155.16 o 
  11   1  16     2082.02     1789.69    278.55 o 
  13   1  16     1684.18     1458.29    384.85 o 
  15   1  16      249.44      863.40    327.42 o 
  17   1  16       70.00      494.93    383.99 o 
  19   1  16      443.15        0.00    301.02 o 
 -30   2  16      148.82      294.60    460.99 o 
 -28   2  16      140.65      365.47    279.06 o 
 -26   2  16      113.96       19.34    342.72 o 
 -24   2  16      456.97     1087.51    441.55 o 
 -22   2  16     4589.94     4729.32    388.99 o 
 -20   2  16     6039.04     6786.31    437.21 o 
 -18   2  16     9489.92     8791.47    484.52 o 
 -16   2  16    18837.88    19215.34    835.92 o 
 -14   2  16    26713.13    25089.76   1000.37 o 
 -12   2  16    11912.84    10101.05    878.67 o 
 -10   2  16      373.33      496.15    156.83 o 
  -8   2  16    28789.69    28393.41   1031.00 o 
  -6   2  16      310.72      507.48    195.42 o 
  -4   2  16    18770.51    19517.86    686.46 o 
  -2   2  16     7582.35     7526.60    301.61 o 
   0   2  16    12941.59    11779.47    568.26 o 
   2   2  16     4971.04     4320.18    200.64 o 
   4   2  16     7942.42     7625.15    476.01 o 
   6   2  16      500.22     1127.77    275.89 o 
   8   2  16     6177.20     6822.21    480.57 o 
  10   2  16       30.33       51.09    214.13 o 
  12   2  16    10545.54    11728.05   1049.25 o 
  14   2  16     5633.70     6254.09    812.43 o 
  16   2  16      233.88        0.00    322.31 o 
  18   2  16      679.60      776.04    403.20 o 
 -29   3  16      158.88     1015.00    442.04 o 
 -27   3  16      309.01     1101.10    637.02 o 
 -25   3  16       65.47        0.00    262.38 o 
 -23   3  16       24.70        0.00    318.31 o 
 -21   3  16     1078.31      984.06    368.64 o 
 -19   3  16      609.92      946.90    282.05 o 
 -17   3  16      755.57      777.53    502.18 o 
 -15   3  16     2471.70     3052.54    754.54 o 
 -13   3  16     5209.01     4788.95    312.35 o 
 -11   3  16    10295.30    10025.66    388.89 o 
  -9   3  16     9124.06     7837.93    314.08 o 
  -7   3  16    11982.09    11931.03    717.79 o 
  -5   3  16      117.29       50.21    135.74 o 
  -3   3  16    10702.01    10316.60    630.34 o 
  -1   3  16      400.55      487.60     85.55 o 
   1   3  16       79.83      179.18     80.10 o 
   3   3  16     4816.37     4767.22    506.10 o 
   5   3  16      580.49      854.26    207.27 o 
   7   3  16     1429.96     1546.42    239.02 o 
   9   3  16       19.70        0.00    284.02 o 
  11   3  16     1224.25     1336.31    367.75 o 
  13   3  16       41.36      191.65    228.91 o 
  15   3  16      188.10       43.87    267.69 o 
  17   3  16      200.94      817.49    477.38 o 
 -28   4  16      691.93      192.34    475.96 o 
 -26   4  16     3225.41     3011.88    637.56 o 
 -24   4  16     1681.55     1894.59    449.66 o 
 -22   4  16      447.66      707.23    339.10 o 
 -20   4  16        9.48       91.11    171.13 o 
 -18   4  16      289.92      330.95    183.67 o 
 -16   4  16       94.88      340.29    199.89 o 
 -14   4  16     1405.95     1609.99    190.54 o 
 -12   4  16     6873.68     6358.42    353.01 o 
 -10   4  16    15957.99    15205.03    672.40 o 
  -8   4  16    20381.33    21523.49    941.03 o 
  -6   4  16     3567.93     3943.09    315.12 o 
  -4   4  16     2925.41     2837.79    346.72 o 
  -2   4  16       17.59      182.85    162.56 o 
   0   4  16     5399.04     5453.70    525.96 o 
   2   4  16       49.18        0.00    187.78 o 
   4   4  16       76.17      405.44    331.27 o 
   6   4  16       16.71      443.36    431.38 o 
   8   4  16       17.89       93.10    180.17 o 
  10   4  16       31.01        0.00    187.34 o 
  12   4  16       11.39      281.19    234.90 o 
  14   4  16      102.72      137.27    285.55 o 
  16   4  16       22.67        0.00    372.74 o 
 -25   5  16      640.91      439.88    578.23 o 
 -23   5  16       92.09        0.00    325.88 o 
 -21   5  16       87.24       12.98    265.35 o 
 -19   5  16     3605.67     3590.75    572.77 o 
 -17   5  16        8.54      222.29    224.33 o 
 -15   5  16     2206.00     3887.78   1169.41 o 
 -13   5  16     5299.16     5081.18    568.70 o 
 -11   5  16     1494.48     1665.52    274.29 o 
  -9   5  16     6169.42     5828.56    421.02 o 
  -7   5  16     1732.77     1887.61    258.00 o 
  -5   5  16       79.58      238.22    264.91 o 
  -3   5  16     8883.43    10476.33    743.49 o 
  -1   5  16      423.26      334.30    296.56 o 
   1   5  16     1493.11     1241.35    300.94 o 
   3   5  16     4880.39     4887.93    661.16 o 
   5   5  16       24.41      362.13    556.91 o 
   7   5  16     1093.57      911.85    380.44 o 
   9   5  16      260.72     1422.97    444.13 o 
  11   5  16     2434.93     2599.24    505.83 o 
  13   5  16      219.41      751.85    531.21 o 
 -22   6  16       18.23      111.89    354.69 o 
 -20   6  16     3961.59     3712.50    628.33 o 
 -18   6  16     1985.67     1615.47    639.41 o 
 -16   6  16     2175.93     2641.31    455.34 o 
 -14   6  16      398.71      740.88    374.09 o 
 -12   6  16       41.52      757.20    655.27 o 
 -10   6  16      302.77      248.32    202.25 o 
  -8   6  16     1170.12     1155.74    287.23 o 
  -6   6  16        5.73        0.00    238.68 o 
  -4   6  16       48.58        0.00    180.54 o 
  -2   6  16     1216.50     1449.27    276.02 o 
   0   6  16     1217.16     1017.81    335.99 o 
   2   6  16     2255.39     2914.11    454.09 o 
   4   6  16      530.84      299.47    310.06 o 
   6   6  16     1660.08     1876.91    409.89 o 
   8   6  16      357.92      503.82    335.95 o 
  10   6  16      557.03      473.75    384.78 o 
 -19   7  16     1174.53      683.46    455.40 o 
 -17   7  16       22.06      342.29    375.53 o 
 -15   7  16      445.05      167.56    345.19 o 
 -13   7  16      208.57        0.00    306.40 o 
 -11   7  16     1613.68     1115.78    582.63 o 
  -9   7  16     1878.37     2144.08    513.27 o 
  -7   7  16     1279.11      845.28    444.33 o 
  -5   7  16      601.81      798.74    310.98 o 
  -3   7  16      256.46      291.70    232.43 o 
  -1   7  16        6.26        0.00    314.64 o 
   1   7  16      878.18     1259.41    444.26 o 
   3   7  16     2389.77     3001.50    550.13 o 
   5   7  16       57.78      848.62    364.14 o 
 -10   8  16      598.32        0.00    375.92 o 
  -8   8  16        1.01      358.03    398.27 o 
  -6   8  16     1850.20     2019.44    445.30 o 
  -4   8  16      800.32      871.35    464.34 o 
 -31   1  17      162.28        0.00    260.30 o 
 -29   1  17      461.15        0.00    358.19 o 
 -27   1  17      339.98        0.00    316.36 o 
 -25   1  17     2546.97     2438.50    428.57 o 
 -23   1  17     5862.27     5970.65    628.71 o 
 -21   1  17      381.94      530.21    147.15 o 
 -19   1  17     8183.26     8371.61    470.63 o 
 -17   1  17     4596.98     5038.86    482.04 o 
 -15   1  17     4762.71     4555.91    294.79 o 
 -13   1  17     7444.11     7425.98    434.46 o 
 -11   1  17     4745.92     4320.25    244.34 o 
  -9   1  17    20683.02    22433.13    977.21 o 
  -7   1  17    33892.74    35459.84   1061.03 o 
  -5   1  17     7006.67     6928.24    323.73 o 
  -3   1  17    10425.75    11106.91    464.90 o 
  -1   1  17       65.25        0.00    106.94 o 
   1   1  17     2909.22     2675.09    244.35 o 
   3   1  17    17844.16    17162.02    834.04 o 
   5   1  17     4853.66     4666.27    328.35 o 
   7   1  17     2713.48     2348.63    270.84 o 
   9   1  17     3230.84     3410.56    643.17 o 
  11   1  17     9666.07    10887.27    859.41 o 
  13   1  17     1456.76     1903.90    392.98 o 
  15   1  17     1431.89     1838.70    448.11 o 
  17   1  17      217.90      743.56    581.65 o 
 -30   2  17      173.98        0.00    367.34 o 
 -28   2  17      113.04      331.55    486.10 o 
 -26   2  17       11.72      126.72    262.38 o 
 -24   2  17     2141.11     2189.76    328.02 o 
 -22   2  17      108.39      193.42    209.71 o 
 -20   2  17      142.48      220.10    173.21 o 
 -18   2  17       44.65      194.80    141.72 o 
 -16   2  17     1362.74     1446.36    233.84 o 
 -14   2  17     1480.08     1385.06    183.75 o 
 -12   2  17      220.67      190.04    114.25 o 
 -10   2  17     1599.89     1591.32    257.72 o 
  -8   2  17    21061.17    19601.28    648.42 o 
  -6   2  17      399.54      713.50    203.64 o 
  -4   2  17     1710.52     1517.36    185.78 o 
  -2   2  17     1237.53     1134.94    135.96 o 
   0   2  17       54.42      121.56     83.11 o 
   2   2  17     1392.17     1323.86    237.25 o 
   4   2  17     5268.86     5809.55    395.67 o 
   6   2  17       34.55       37.39    149.95 o 
   8   2  17      926.17     1105.35    260.54 o 
  10   2  17      397.50      408.00    256.82 o 
  12   2  17      513.98      685.18    281.35 o 
  14   2  17      553.46      291.74    341.45 o 
  16   2  17      103.66        0.00    306.26 o 
 -29   3  17        1.59      513.63    525.94 o 
 -27   3  17      415.42      404.57    304.07 o 
 -25   3  17     1678.63     1320.82    701.99 o 
 -23   3  17     1585.93     1267.31    364.83 o 
 -21   3  17       10.57        0.00    206.10 o 
 -19   3  17     5667.08     5672.25    644.87 o 
 -17   3  17     2714.62     2709.73    423.64 o 
 -15   3  17     1666.65     2340.91    311.37 o 
 -13   3  17     4714.80     4398.95    295.50 o 
 -11   3  17      132.35      148.24    174.17 o 
  -9   3  17     3875.60     3612.03    281.05 o 
  -7   3  17     6331.63     5644.32    411.61 o 
  -5   3  17     4593.85     4212.67    206.66 o 
  -3   3  17        2.21      192.04     85.33 o 
  -1   3  17     1771.13     1626.82    140.18 o 
   1   3  17     2345.73     2251.85    211.78 o 
   3   3  17    16290.94    15232.12    929.84 o 
   5   3  17     6899.83     7158.15    448.67 o 
   7   3  17      225.12        0.00    247.93 o 
   9   3  17     3112.05     3056.83    372.66 o 
  11   3  17     4585.87     4346.66    477.42 o 
  13   3  17      671.92      690.31    298.53 o 
  15   3  17      435.37      633.03    363.84 o 
 -28   4  17      244.03      217.79    378.04 o 
 -26   4  17       31.47      640.98    369.23 o 
 -24   4  17     1962.13     2255.58    488.45 o 
 -22   4  17       19.59       93.42    242.63 o 
 -20   4  17        0.67      181.91    180.41 o 
 -18   4  17      496.35     1092.84    292.56 o 
 -16   4  17     1537.61     1570.09    255.37 o 
 -14   4  17      508.50      909.88    327.90 o 
 -12   4  17      106.71      155.29    132.63 o 
 -10   4  17     3717.08     3219.68    260.81 o 
  -8   4  17    17879.43    18039.43    858.15 o 
  -6   4  17     4174.63     4298.02    362.37 o 
  -4   4  17     7604.57     8267.26    607.10 o 
  -2   4  17        3.32      185.81    136.17 o 
   0   4  17      212.18      178.76    134.31 o 
   2   4  17     5012.30     5190.56    536.18 o 
   4   4  17      801.45     1369.45    325.82 o 
   6   4  17     2328.50     2831.75    439.85 o 
   8   4  17     1108.72      781.59    236.02 o 
  10   4  17       11.64       63.32    189.44 o 
  12   4  17      887.56     1095.43    362.06 o 
  14   4  17     2134.91     1994.01    543.16 o 
 -25   5  17      911.50      144.68    647.92 o 
 -23   5  17      678.62      325.26    337.41 o 
 -21   5  17      221.89        0.00    412.45 o 
 -19   5  17      469.08     1312.27    955.69 o 
 -17   5  17     1101.71     1752.52    400.72 o 
 -15   5  17      103.02       66.27    233.80 o 
 -13   5  17      204.68        0.00    184.99 o 
 -11   5  17        0.71        0.00    177.82 o 
  -9   5  17     1404.91     1898.84    415.94 o 
  -7   5  17       77.93        0.00    167.58 o 
  -5   5  17     2301.87     2323.92    269.81 o 
  -3   5  17      728.46      693.92    258.71 o 
  -1   5  17      944.49      724.09    172.88 o 
   1   5  17     2342.40     2228.98    418.45 o 
   3   5  17     3159.78     3957.62    611.68 o 
   5   5  17      862.10      610.71    302.25 o 
   7   5  17      255.81        0.00    252.51 o 
   9   5  17      303.02      591.77    654.63 o 
  11   5  17      218.59      297.13    327.04 o 
 -22   6  17      793.98      500.77    437.60 o 
 -20   6  17      359.14      395.74    402.41 o 
 -18   6  17      132.65        1.47    288.22 o 
 -16   6  17     1580.64     1882.98    409.46 o 
 -14   6  17       47.98        0.00    261.96 o 
 -12   6  17     2853.71     2064.46    422.41 o 
 -10   6  17       70.32        0.00    180.92 o 
  -8   6  17     5502.22     6160.26    543.41 o 
  -6   6  17     1049.68     1449.86    370.58 o 
  -4   6  17        4.15      289.42    273.80 o 
  -2   6  17       11.68      553.02    429.36 o 
   0   6  17     1683.42     2373.74    428.23 o 
   2   6  17      106.16       76.31    268.16 o 
   4   6  17     4323.80     5435.69    654.16 o 
   6   6  17     2044.76     2606.49    521.06 o 
   8   6  17      339.29       14.07    296.99 o 
 -17   7  17     1089.20     1076.13    471.73 o 
 -15   7  17      102.70      157.08    320.82 o 
 -13   7  17       12.92       16.97    288.78 o 
 -11   7  17      416.93       23.45    411.29 o 
  -9   7  17      211.38       41.62    257.67 o 
  -7   7  17       22.62       97.42    206.62 o 
  -5   7  17      153.29      311.30    236.30 o 
  -3   7  17     1397.89     1280.11    410.51 o 
  -1   7  17      516.74      726.35    352.71 o 
   1   7  17     1543.78     2336.55    584.59 o 
   3   7  17      560.27      208.17    318.83 o 
   5   7  17        1.40        0.00    397.48 o 
 -30   0  18      190.42       26.37    463.34 o 
 -28   0  18       12.70        0.00    629.08 o 
 -26   0  18       86.74        0.00    549.98 o 
 -24   0  18     1362.20     1292.55    629.08 o 
 -22   0  18      164.35        0.00    538.68 o 
 -20   0  18     1097.95     1823.22    711.96 o 
 -18   0  18     2467.93     1673.90    375.90 o 
 -16   0  18     9012.68     6811.31    631.14 o 
 -14   0  18     5718.45     5360.39    669.46 o 
 -12   0  18     2776.33     2703.73    274.47 o 
 -10   0  18     4084.42     4432.56    369.41 o 
  -8   0  18    21829.27    22275.56   1063.19 o 
  -6   0  18     3156.55     3106.43    336.80 o 
  -4   0  18     7360.71     8589.65    558.38 o 
  -2   0  18      142.43       60.08    159.93 o 
   0   0  18       86.74        9.09    197.18 o 
   2   0  18       19.30      475.84    401.93 o 
   4   0  18    15666.52    15912.87   1103.92 o 
   6   0  18    19734.21    18644.16   1477.99 o 
   8   0  18       28.49      304.73    316.90 o 
  10   0  18      559.05      492.17    376.84 o 
  12   0  18       36.55      588.82    413.94 o 
  14   0  18     1285.31     1401.63   1813.80 o 
  16   0  18      120.07        0.00    575.79 o 
 -31   1  18      347.94        0.00    355.03 o 
 -29   1  18       53.89        0.00    259.08 o 
 -27   1  18       25.25      340.76    434.58 o 
 -25   1  18       18.03      512.12    409.82 o 
 -23   1  18     1494.24     1765.16    381.00 o 
 -21   1  18      550.63      559.15    334.72 o 
 -19   1  18      545.52      505.38    152.37 o 
 -17   1  18      268.63      235.40    142.16 o 
 -15   1  18     4787.88     5217.93    336.17 o 
 -13   1  18     4675.78     4273.18    227.22 o 
 -11   1  18     5410.91     5926.51    290.23 o 
  -9   1  18      173.41      181.52    110.07 o 
  -7   1  18     3268.37     3655.29    261.12 o 
  -5   1  18     6102.96     6691.85    328.18 o 
  -3   1  18    16478.12    17126.57    960.39 o 
  -1   1  18    13763.43    14128.73    553.71 o 
   1   1  18      136.81      297.80    117.41 o 
   3   1  18     4955.82     4757.62    379.70 o 
   5   1  18     1426.68     1807.41    337.97 o 
   7   1  18    14797.22    13552.66    703.37 o 
   9   1  18     1818.57     1658.87    247.78 o 
  11   1  18      465.40      526.74    305.62 o 
  13   1  18       97.87        0.00    333.30 o 
  15   1  18      166.61        0.00    275.92 o 
  17   1  18       27.91        0.00    325.06 o 
 -30   2  18      778.89      806.94    418.65 o 
 -28   2  18       33.71      174.03    321.88 o 
 -26   2  18      463.27      220.53    422.23 o 
 -24   2  18     6632.05     6701.46    747.59 o 
 -22   2  18     1074.39     1520.23    301.52 o 
 -20   2  18     1938.06     1985.20    315.30 o 
 -18   2  18     2107.70     2201.41    393.42 o 
 -16   2  18     6464.82     6190.68    401.08 o 
 -14   2  18     5165.69     5752.06    430.67 o 
 -12   2  18     7867.78     7440.85    327.85 o 
 -10   2  18      200.75      141.07    117.67 o 
  -8   2  18    27301.46    26833.32    880.55 o 
  -6   2  18     5698.80     6011.24    298.53 o 
  -4   2  18      311.28      238.94    137.23 o 
  -2   2  18        6.83      123.21     87.71 o 
   0   2  18     2510.74     2464.90    178.12 o 
   2   2  18     3487.24     3379.73    307.61 o 
   4   2  18       55.99        0.00    261.53 o 
   6   2  18    11856.39    11250.74    684.27 o 
   8   2  18      691.63     1255.68    369.41 o 
  10   2  18     1186.00     1408.92    453.90 o 
  12   2  18     1872.94     2289.75    384.65 o 
  14   2  18     1788.65     1580.62    527.40 o 
  16   2  18      786.20      620.48    364.19 o 
 -29   3  18      275.86      100.58    390.40 o 
 -27   3  18       58.01      180.13    288.69 o 
 -25   3  18     2071.02     2469.30    475.20 o 
 -23   3  18     1156.90     1513.52    633.25 o 
 -21   3  18     2013.04     2214.86    309.66 o 
 -19   3  18      591.89      963.48    241.63 o 
 -17   3  18      223.01      503.47    223.23 o 
 -15   3  18       70.18        0.00    164.54 o 
 -13   3  18     2793.01     3530.00    613.37 o 
 -11   3  18      489.44      780.90    125.93 o 
  -9   3  18     4321.35     4106.40    280.71 o 
  -7   3  18    11694.09    10403.94    549.54 o 
  -5   3  18    11351.74    11192.92    898.80 o 
  -3   3  18      872.03      960.83    169.34 o 
  -1   3  18     2094.70     2105.72    215.08 o 
   1   3  18    20946.08    21541.35    940.59 o 
   3   3  18      329.68      373.63    293.27 o 
   5   3  18      201.15      318.88    217.98 o 
   7   3  18     2284.04     2528.17    321.21 o 
   9   3  18     1448.68     1116.86    298.43 o 
  11   3  18     5024.26     5109.89    550.29 o 
  13   3  18     1388.83     1244.94    331.31 o 
  15   3  18      686.21     1113.89    622.55 o 
 -28   4  18      201.19      430.24    343.00 o 
 -26   4  18        5.53      157.22    315.95 o 
 -24   4  18      154.59      110.77    260.86 o 
 -22   4  18      498.41     1175.94    374.81 o 
 -20   4  18       11.42      309.37    237.59 o 
 -18   4  18      641.06      662.93    503.48 o 
 -16   4  18     2053.90     1984.67    270.23 o 
 -14   4  18     3391.52     2913.63    365.19 o 
 -12   4  18     4011.70     3824.23    297.94 o 
 -10   4  18      710.80      979.45    173.23 o 
  -8   4  18     1921.93     1677.86    232.11 o 
  -6   4  18    25449.67    26005.70   1130.71 o 
  -4   4  18     3924.08     3610.26    308.06 o 
  -2   4  18      733.83      738.98    386.93 o 
   0   4  18     3912.77     5240.92    659.53 o 
   2   4  18      904.45     1289.08    406.38 o 
   4   4  18     7231.50     8894.10    799.26 o 
   6   4  18      961.23     1568.24    406.23 o 
   8   4  18      572.42      167.10    263.83 o 
  10   4  18       70.05        1.54    244.67 o 
  12   4  18      198.38        0.00    260.25 o 
  14   4  18        7.74        0.00    312.06 o 
 -25   5  18      284.83       74.62    356.57 o 
 -23   5  18     1678.15     1914.47    572.55 o 
 -21   5  18      828.20     1033.39    458.43 o 
 -19   5  18     1683.60     2948.78    624.67 o 
 -17   5  18     1021.38     1359.67    450.21 o 
 -15   5  18     2601.69     2713.99    495.55 o 
 -13   5  18     8214.71     7366.41    608.64 o 
 -11   5  18      217.99      462.82    373.63 o 
  -9   5  18      655.33      531.57    214.76 o 
  -7   5  18       15.01       72.62    152.95 o 
  -5   5  18       18.70       38.77    152.78 o 
  -3   5  18     2189.39     2421.64    311.33 o 
  -1   5  18     1277.02     2790.35    498.59 o 
   1   5  18     1084.06     1322.84    304.76 o 
   3   5  18     7809.32     9157.68   1215.20 o 
   5   5  18     6646.60     7488.86    775.55 o 
   7   5  18     3921.28     3980.37    626.60 o 
   9   5  18      637.73     1070.50    395.64 o 
  11   5  18      638.22     1198.27    455.13 o 
 -22   6  18      277.02       44.70    335.46 o 
 -20   6  18        3.89        0.00    368.91 o 
 -18   6  18        3.18      138.58    340.74 o 
 -16   6  18        8.26        0.00    241.14 o 
 -14   6  18      130.79        0.00    234.22 o 
 -12   6  18      267.09      465.74    333.72 o 
 -10   6  18      354.48      310.22    207.81 o 
  -8   6  18       21.93      192.12    313.79 o 
  -6   6  18     1890.88     1882.02    306.03 o 
  -4   6  18     3586.34     3788.73    474.96 o 
  -2   6  18     1100.81     1392.87    393.68 o 
   0   6  18      799.28     1742.61    421.99 o 
   2   6  18     5292.17     6141.26    739.17 o 
   4   6  18      799.71      996.57    396.63 o 
   6   6  18      479.14      696.18    455.43 o 
   8   6  18      422.34      206.70    360.07 o 
 -17   7  18      795.48      470.50    425.87 o 
 -15   7  18      393.90      155.82    366.34 o 
 -13   7  18      449.86        0.00    252.95 o 
 -11   7  18      292.05        0.00    288.83 o 
  -9   7  18     1532.37     2091.62    482.28 o 
  -7   7  18     3891.69     4061.41    450.91 o 
  -5   7  18     5060.32     5720.07    558.19 o 
  -3   7  18      677.06      663.89    329.21 o 
  -1   7  18      397.22      216.94    308.95 o 
   1   7  18      305.73      767.14    386.07 o 
   3   7  18      127.02        0.00    308.27 o 
 -31   1  19      105.52        0.00    362.23 o 
 -29   1  19      118.28      412.64    484.76 o 
 -27   1  19      192.78      444.98    327.52 o 
 -25   1  19      123.41      203.44    302.12 o 
 -23   1  19     9066.55    10201.61   1076.85 o 
 -21   1  19    16196.29    15152.00    717.55 o 
 -19   1  19      628.18      702.27    189.32 o 
 -17   1  19     1025.04      665.25    159.87 o 
 -15   1  19     8816.39     8101.11    466.89 o 
 -13   1  19    14217.58    13745.05    669.18 o 
 -11   1  19     2566.97     2695.31    213.95 o 
  -9   1  19     3436.90     3951.70    257.10 o 
  -7   1  19    11891.74    12262.39    619.52 o 
  -5   1  19    12833.05    14035.47    588.96 o 
  -3   1  19     2266.25     2322.48    244.60 o 
  -1   1  19     2866.43     3215.85    241.53 o 
   1   1  19    12459.70    13591.17    580.36 o 
   3   1  19     1798.45     1720.70    211.09 o 
   5   1  19     8769.05     9751.07    580.96 o 
   7   1  19     8745.83     8608.40    567.03 o 
   9   1  19     2389.52     1851.19    400.59 o 
  11   1  19     5953.60     5276.31    686.17 o 
  13   1  19     2050.49     1850.71    468.71 o 
  15   1  19      922.34      629.06    343.36 o 
 -30   2  19      146.22      596.17    394.19 o 
 -28   2  19       17.32        0.00    320.50 o 
 -26   2  19      166.36       77.57    271.99 o 
 -24   2  19     1363.72     1194.67    300.38 o 
 -22   2  19       72.82       49.98    224.55 o 
 -20   2  19     2432.56     2116.95    265.73 o 
 -18   2  19       24.02      234.14    173.42 o 
 -16   2  19     2552.04     2590.40    285.64 o 
 -14   2  19       13.51      259.57    299.82 o 
 -12   2  19      814.12     1086.76    183.07 o 
 -10   2  19     1748.80     1811.05    181.65 o 
  -8   2  19     1530.56     1538.82    189.52 o 
  -6   2  19       76.49      151.13    223.84 o 
  -4   2  19      248.67      230.20    116.18 o 
  -2   2  19     2677.47     2413.51    211.87 o 
   0   2  19      928.47      831.48    194.01 o 
   2   2  19       54.53      144.22    154.46 o 
   4   2  19     1041.81     1485.23    259.43 o 
   6   2  19     7557.25     8344.39    570.32 o 
   8   2  19      206.05      583.19    229.62 o 
  10   2  19       79.08      235.79    455.12 o 
  12   2  19     1786.01      954.41    353.01 o 
  14   2  19      909.02     1007.02    439.32 o 
 -29   3  19      109.10       76.43    322.29 o 
 -27   3  19      197.24      187.35    324.17 o 
 -25   3  19      613.32      252.90    307.40 o 
 -23   3  19     3996.87     3110.53    527.02 o 
 -21   3  19     3317.35     3020.94    345.85 o 
 -19   3  19     1076.41     1372.41    276.65 o 
 -17   3  19      546.76      839.57    226.73 o 
 -15   3  19     2920.10     3230.07    438.28 o 
 -13   3  19     2970.01     2784.64    268.12 o 
 -11   3  19       52.83      202.38    109.38 o 
  -9   3  19        0.57       11.71    107.40 o 
  -7   3  19     1729.12     1558.48    169.91 o 
  -5   3  19     3704.17     3373.66    380.37 o 
  -3   3  19      537.83      781.05    177.36 o 
  -1   3  19     2849.54     2318.87    305.48 o 
   1   3  19      483.68      328.36    244.41 o 
   3   3  19      874.72     1461.59    300.60 o 
   5   3  19     4438.43     4152.35    395.79 o 
   7   3  19     1550.29     1679.23    283.46 o 
   9   3  19     2285.29     2217.11    341.74 o 
  11   3  19      809.19      519.92    266.33 o 
  13   3  19      529.04     1071.26    398.67 o 
 -26   4  19      569.49      613.02    392.77 o 
 -24   4  19     1401.84     1471.54    365.90 o 
 -22   4  19     1151.65     1923.12    442.11 o 
 -20   4  19     4986.26     4883.46    515.30 o 
 -18   4  19       32.78       85.81    227.82 o 
 -16   4  19     4616.77     5110.43    562.53 o 
 -14   4  19      205.07      773.80    251.80 o 
 -12   4  19     5500.76     4513.97    399.30 o 
 -10   4  19      251.53      487.64    181.96 o 
  -8   4  19    14163.29    13409.62    974.97 o 
  -6   4  19     3508.97     3519.12    332.93 o 
  -4   4  19      713.02      411.39    169.31 o 
  -2   4  19     1712.84     1475.67    300.51 o 
   0   4  19      274.14      561.92    252.92 o 
   2   4  19      484.18      498.10    358.56 o 
   4   4  19      164.34      858.44    421.80 o 
   6   4  19     6689.93     6902.07    739.99 o 
   8   4  19        4.10      710.80    507.50 o 
  10   4  19     1170.91      999.68    399.57 o 
  12   4  19      756.94      645.00    379.40 o 
 -25   5  19       56.11      109.83    390.45 o 
 -23   5  19      684.58      414.47    384.27 o 
 -21   5  19      142.40      695.61    404.81 o 
 -19   5  19        0.60      596.01    495.60 o 
 -17   5  19      199.99      543.08    385.77 o 
 -15   5  19     2592.71     2773.39    454.84 o 
 -13   5  19     1643.47     1437.27    408.87 o 
 -11   5  19     1041.62      927.07    208.27 o 
  -9   5  19       11.85        0.00    187.92 o 
  -7   5  19      962.73     1070.30    236.97 o 
  -5   5  19     1123.05      910.95    384.81 o 
  -3   5  19     2881.77     2722.17    316.56 o 
  -1   5  19      285.15      912.15    293.95 o 
   1   5  19      258.34      569.72    349.07 o 
   3   5  19     1094.57     1838.16    405.89 o 
   5   5  19      156.59       80.35    255.76 o 
   7   5  19        9.20      405.22    362.04 o 
   9   5  19        0.51        0.00    341.99 o 
 -22   6  19      814.82      196.63    440.57 o 
 -20   6  19       60.34        0.00    379.23 o 
 -18   6  19      216.08        0.00    281.86 o 
 -16   6  19     1477.15     2021.64    698.17 o 
 -14   6  19      381.90      447.50    337.96 o 
 -12   6  19     1066.24      764.52    412.02 o 
 -10   6  19      635.23      506.20    235.45 o 
  -8   6  19     1261.78     1346.84    300.32 o 
  -6   6  19     1249.27     1542.21    298.62 o 
  -4   6  19      199.24        0.00    195.38 o 
  -2   6  19      528.20      271.30    272.09 o 
   0   6  19       74.43        0.00    266.20 o 
   2   6  19      258.12      178.99    292.86 o 
   4   6  19     1704.84     1470.56    492.06 o 
   6   6  19     3150.04     4104.00    661.90 o 
 -15   7  19       60.65        0.00    307.04 o 
 -13   7  19       60.86        0.00    374.91 o 
 -11   7  19      378.97      658.07    399.28 o 
  -9   7  19        0.73        0.00    207.99 o 
  -7   7  19       54.74       56.64    195.17 o 
  -5   7  19       92.51        0.00    257.09 o 
  -3   7  19      997.16     1272.21    386.31 o 
  -1   7  19       69.06        0.00    276.08 o 
   1   7  19      260.72      710.39    402.65 o 
 -30   0  20       51.11      240.66    380.46 o 
 -28   0  20     5773.52     5428.21   1224.27 o 
 -26   0  20     2631.04     2226.28    809.90 o 
 -22   0  20      950.10      937.98    572.58 o 
 -20   0  20     4225.24     4500.95    688.09 o 
 -18   0  20     8406.91     7267.76    756.18 o 
 -16   0  20    46637.19    42721.39   1945.95 o 
 -14   0  20     2662.54     2667.29    439.57 o 
 -12   0  20    17662.36    16470.05    920.35 o 
 -10   0  20    28273.85    29462.79   1459.58 o 
  -8   0  20      417.76      620.18    384.13 o 
  -6   0  20      312.64      881.27    301.04 o 
  -4   0  20     4185.54     4334.60    407.86 o 
  -2   0  20     4368.04     4526.24    566.97 o 
   0   0  20      891.56     1003.69    258.11 o 
   2   0  20      831.18      728.19    269.64 o 
   4   0  20     1846.48     1351.16    309.56 o 
   6   0  20    19774.22    21816.23   1853.78 o 
   8   0  20     1001.95     1483.81    781.65 o 
  10   0  20      441.67      938.37    828.73 o 
  12   0  20     1462.01     1804.39   1713.97 o 
  14   0  20     2430.17     2376.84   1329.74 o 
 -31   1  20        9.58      240.72    353.23 o 
 -29   1  20        0.48      201.37    322.32 o 
 -27   1  20       96.10        0.00    374.61 o 
 -25   1  20      293.04      213.45    509.35 o 
 -23   1  20       29.40      879.16    356.59 o 
 -21   1  20     1263.20     1155.28    211.61 o 
 -19   1  20        0.17        0.00    234.86 o 
 -17   1  20       24.43        0.00    138.85 o 
 -15   1  20     2451.96     2127.12    223.87 o 
 -13   1  20     2472.88     2116.38    216.57 o 
 -11   1  20       89.86        0.00    110.99 o 
  -9   1  20     1599.33     1793.89    198.96 o 
  -7   1  20       99.37      138.87    213.64 o 
  -5   1  20      385.94      259.94    134.62 o 
  -3   1  20     2960.52     3496.62    300.18 o 
  -1   1  20     5918.35     6097.62    345.28 o 
   1   1  20       45.20      200.23    145.10 o 
   3   1  20     4231.56     4755.58    537.19 o 
   5   1  20     3272.56     3371.63    356.60 o 
   7   1  20     5583.49     5857.63    479.75 o 
   9   1  20      245.37       84.82    264.79 o 
  11   1  20        2.64       75.89    239.83 o 
  13   1  20      252.35        0.00    262.23 o 
  15   1  20      448.20      121.96    321.41 o 
 -30   2  20      477.34     1107.19    483.97 o 
 -28   2  20        5.88     1338.14    565.78 o 
 -26   2  20       24.09        0.00    224.72 o 
 -24   2  20     4139.40     4648.05    527.63 o 
 -22   2  20     9118.93     8769.28    737.42 o 
 -20   2  20    16607.15    15964.52    851.83 o 
 -18   2  20     2608.09     2505.03    286.31 o 
 -16   2  20      413.27      734.89    270.81 o 
 -14   2  20      601.10      189.32    167.06 o 
 -12   2  20      902.54     1205.70    153.29 o 
 -10   2  20     4305.80     4557.13    345.07 o 
  -8   2  20      778.00      911.96    152.46 o 
  -6   2  20     2159.60     2617.97    253.82 o 
  -4   2  20    22117.06    22496.68    924.02 o 
  -2   2  20     5267.62     5316.52    295.78 o 
   0   2  20      576.67      675.84    130.85 o 
   2   2  20     3029.29     3032.44    366.15 o 
   4   2  20     8007.77     7465.16    512.37 o 
   6   2  20    22772.14    22221.69   1117.90 o 
   8   2  20     2322.14     1915.08    365.25 o 
  10   2  20      429.54      326.14    242.49 o 
  12   2  20       54.04      131.23    274.89 o 
  14   2  20     1074.95      540.34    396.39 o 
 -29   3  20       19.41      468.21    400.98 o 
 -27   3  20      131.54      500.32    460.65 o 
 -25   3  20      303.90      419.77    247.66 o 
 -23   3  20     2522.89     2611.32    450.50 o 
 -21   3  20     4443.99     3708.86    371.68 o 
 -19   3  20     1405.93     1009.34    331.94 o 
 -17   3  20      692.86      848.40    215.77 o 
 -15   3  20     3601.29     3546.75    453.34 o 
 -13   3  20      565.74      508.02    127.75 o 
 -11   3  20     1725.63     1453.15    166.81 o 
  -9   3  20       22.23        0.00    127.47 o 
  -7   3  20     3981.88     3707.50    277.57 o 
  -5   3  20     5487.84     5410.04    496.66 o 
  -3   3  20     1267.62     1359.61    177.49 o 
  -1   3  20     1671.05     1308.98    143.57 o 
   1   3  20    11839.22    10262.53    548.69 o 
   3   3  20      447.81      481.09    206.70 o 
   5   3  20       24.63      214.34    183.47 o 
   7   3  20      226.96      825.11    264.64 o 
   9   3  20       15.64      105.97    185.91 o 
  11   3  20     2943.29     3114.08    450.95 o 
  13   3  20      321.79      611.37    400.72 o 
 -26   4  20      130.25      405.00    260.48 o 
 -24   4  20        3.90      112.44    195.00 o 
 -22   4  20      128.61      109.91    243.41 o 
 -20   4  20      489.99      682.30    269.28 o 
 -18   4  20     1988.90     2646.85    523.20 o 
 -16   4  20     2729.51     3444.47    893.55 o 
 -14   4  20      305.59      620.98    331.31 o 
 -12   4  20     9775.71     8874.77    693.85 o 
 -10   4  20     7704.61     8008.11    495.49 o 
  -8   4  20     1930.33     1662.72    267.38 o 
  -6   4  20      240.94      125.22    204.26 o 
  -4   4  20       22.52      375.47    390.58 o 
  -2   4  20     4930.52     4562.91    431.05 o 
   0   4  20     2144.00     1966.55    371.69 o 
   2   4  20       15.87        0.00    264.58 o 
   4   4  20      685.87      466.32    280.67 o 
   6   4  20     2439.48     2210.59    466.46 o 
   8   4  20      332.50       57.30    267.80 o 
  10   4  20        3.02        0.00    267.57 o 
 -25   5  20      564.64       64.70    346.84 o 
 -23   5  20     1247.11     2508.86    652.82 o 
 -21   5  20     3198.30     3212.58    594.04 o 
 -19   5  20       23.12      365.68    501.59 o 
 -17   5  20     1014.92     2423.16    588.43 o 
 -15   5  20     1198.15     1257.05    333.82 o 
 -13   5  20     2365.29     2720.64    499.30 o 
 -11   5  20       49.90      167.29    240.86 o 
  -9   5  20     7705.38     8060.32    554.58 o 
  -7   5  20        4.78      123.63    197.92 o 
  -5   5  20      833.62      338.83    299.87 o 
  -3   5  20      380.84      602.23    305.83 o 
  -1   5  20      410.47      958.20    337.53 o 
   1   5  20      182.16      191.31    282.72 o 
   3   5  20     1646.49     1903.14    448.98 o 
   5   5  20     3011.56     3508.50    569.84 o 
   7   5  20     6467.08     6710.24    991.19 o 
   9   5  20     1160.45      698.66    390.06 o 
 -20   6  20      268.28        0.00    349.17 o 
 -18   6  20      666.08      243.60    340.90 o 
 -16   6  20     2317.41     2316.99    530.28 o 
 -14   6  20      732.17      609.16    369.65 o 
 -12   6  20        5.40      175.30    233.89 o 
 -10   6  20        6.87        0.00    303.93 o 
  -8   6  20      258.15      155.46    260.20 o 
  -6   6  20      638.04      844.33    260.18 o 
  -4   6  20     3937.90     3880.92    543.11 o 
  -2   6  20      995.11      688.66    354.01 o 
   0   6  20      348.53      435.34    489.34 o 
   2   6  20      887.10      965.53    398.28 o 
   4   6  20      187.01        0.00    297.06 o 
   6   6  20       50.10      234.25    372.03 o 
 -15   7  20       92.54        0.00    402.48 o 
 -13   7  20      668.69      619.44    358.87 o 
 -11   7  20      448.12      631.04    349.38 o 
  -9   7  20      910.97      600.20    341.82 o 
  -7   7  20      483.33      614.98    304.09 o 
  -5   7  20     3421.47     4216.73    648.57 o 
  -3   7  20     1222.48      986.20    408.51 o 
  -1   7  20     1978.20     2161.28    523.88 o 
 -29   1  21       67.94      190.06    330.03 o 
 -27   1  21      110.66      102.96    256.92 o 
 -25   1  21     1934.31     2767.14    680.63 o 
 -23   1  21     1242.39     1104.89    454.34 o 
 -21   1  21    13765.34    12497.11    730.59 o 
 -19   1  21     1975.22     1916.34    260.83 o 
 -17   1  21     1022.48      859.37    188.14 o 
 -15   1  21     6154.14     4942.77    401.71 o 
 -13   1  21     5652.15     5400.62    326.26 o 
 -11   1  21      675.38     1029.25    250.45 o 
  -9   1  21     3054.32     3258.29    332.98 o 
  -7   1  21     1172.27     1267.48    187.56 o 
  -5   1  21     9484.15     9217.73    478.14 o 
  -3   1  21      188.55      147.88    260.42 o 
  -1   1  21     9361.20     9306.03    476.64 o 
   1   1  21     3698.12     3775.04    302.33 o 
   3   1  21      483.91      566.89    255.21 o 
   5   1  21      270.77      195.16    211.42 o 
   7   1  21    10135.23     9446.23    646.27 o 
   9   1  21     2376.76     2778.08    578.50 o 
  11   1  21      925.20      249.56    285.98 o 
  13   1  21      115.79      762.04    445.08 o 
 -30   2  21        6.37       18.99    340.44 o 
 -28   2  21        8.53      452.91    376.25 o 
 -26   2  21      360.62      138.04    296.87 o 
 -24   2  21       38.15       81.18    169.61 o 
 -22   2  21      992.68      740.07    229.21 o 
 -20   2  21     2886.45     2645.33    336.39 o 
 -18   2  21        9.30       83.90    146.17 o 
 -16   2  21     5154.94     5081.49    387.98 o 
 -14   2  21      872.88      518.89    169.42 o 
 -12   2  21       37.91      133.57    264.24 o 
 -10   2  21      135.83      133.43    128.53 o 
  -8   2  21      164.49      256.67    137.27 o 
  -6   2  21     2869.86     2630.25    238.28 o 
  -4   2  21     2237.69     2458.14    307.17 o 
  -2   2  21      156.91      297.87    158.88 o 
   0   2  21      113.92      145.52    160.60 o 
   2   2  21     1335.08     1176.14    231.56 o 
   4   2  21     4572.82     4589.07    432.52 o 
   6   2  21     2772.97     2735.19    424.20 o 
   8   2  21      322.91        0.00    192.73 o 
  10   2  21      170.69      456.85    305.62 o 
  12   2  21       33.28        0.00    274.89 o 
 -27   3  21      120.63      277.07    314.09 o 
 -25   3  21      185.88      145.63    200.27 o 
 -23   3  21      878.89      901.41    272.82 o 
 -21   3  21     8597.86     7860.14    577.08 o 
 -19   3  21     3469.99     3604.98    442.95 o 
 -17   3  21      767.60      941.79    294.21 o 
 -15   3  21     1081.79     1302.49    470.03 o 
 -13   3  21     4428.28     4219.45    453.45 o 
 -11   3  21     1684.64     1690.21    210.30 o 
  -9   3  21     7204.48     6252.11    349.24 o 
  -7   3  21      655.55      588.38    180.37 o 
  -5   3  21     9603.02    10582.57    766.84 o 
  -3   3  21     3388.87     3396.28    242.27 o 
  -1   3  21     1047.10     1242.52    365.08 o 
   1   3  21       31.87       96.14    150.20 o 
   3   3  21        8.57      314.99    202.46 o 
   5   3  21      155.28      223.68    294.63 o 
   7   3  21     1896.50     2279.33    352.97 o 
   9   3  21     1643.87     1225.85    326.97 o 
  11   3  21        2.53      252.42    266.54 o 
 -26   4  21      338.47      584.11    492.72 o 
 -24   4  21        1.68      106.27    392.63 o 
 -22   4  21      690.08      863.59    470.77 o 
 -20   4  21     2974.91     3263.48    623.88 o 
 -18   4  21       54.04        0.00    219.79 o 
 -16   4  21     1503.37     2093.19    404.71 o 
 -14   4  21       29.48      161.99    322.42 o 
 -12   4  21      392.82        0.00    211.44 o 
 -10   4  21      608.46      434.29    183.14 o 
  -8   4  21        4.15      585.40    262.57 o 
  -6   4  21     4646.12     4227.19    604.41 o 
  -4   4  21     1115.06      993.60    224.72 o 
  -2   4  21     1515.26     1852.15    372.25 o 
   0   4  21      403.28      596.36    279.98 o 
   2   4  21     6808.32     6670.83    656.75 o 
   4   4  21        4.47      502.32    282.13 o 
   6   4  21     4774.47     4708.08    842.03 o 
   8   4  21     1254.10     1153.50    416.55 o 
  10   4  21      342.76      393.98    337.98 o 
 -23   5  21       28.78      103.31    331.68 o 
 -21   5  21       27.77        0.00    353.92 o 
 -19   5  21      462.89        0.00    310.56 o 
 -17   5  21       76.08        0.00    306.78 o 
 -15   5  21       10.56        0.00    267.49 o 
 -13   5  21     2425.28     2853.82    469.07 o 
 -11   5  21     2608.47     3122.02    583.15 o 
  -9   5  21     6417.85     5610.27    466.29 o 
  -7   5  21      115.86      293.48    205.71 o 
  -5   5  21      883.09      834.05    224.09 o 
  -3   5  21     2498.73     3951.32    807.42 o 
  -1   5  21      749.13      564.84    374.62 o 
   1   5  21        8.94      353.39    289.30 o 
   3   5  21       37.39       58.65    296.13 o 
   5   5  21      153.86      646.57    358.92 o 
   7   5  21       48.70      154.75    418.12 o 
 -20   6  21     4063.78     3252.00    734.95 o 
 -18   6  21      263.01      263.10    362.44 o 
 -16   6  21      461.19      279.93    334.64 o 
 -14   6  21       86.91      405.49    252.36 o 
 -12   6  21     1079.74      965.88    666.50 o 
 -10   6  21      945.15      831.18    299.59 o 
  -8   6  21        5.98       94.96    250.28 o 
  -6   6  21        0.63      103.56    208.88 o 
  -4   6  21     1235.29     1065.08    374.60 o 
  -2   6  21     2321.90     2973.94    560.69 o 
   0   6  21       66.50      587.91    399.63 o 
   2   6  21      715.83      959.35    440.18 o 
   4   6  21        0.93      133.63    341.39 o 
 -13   7  21       52.49      275.04    330.03 o 
 -11   7  21     1469.46     2236.50    503.19 o 
  -9   7  21        1.41      205.78    263.88 o 
  -7   7  21      173.24      191.60    336.43 o 
  -5   7  21       82.81      587.72    374.37 o 
  -3   7  21      178.93       37.96    346.89 o 
 -30   0  22       88.33      957.73    602.33 o 
 -28   0  22     1329.04     1347.03   1156.46 o 
 -26   0  22     4394.99     5910.38   1412.61 o 
 -24   0  22     1211.99      384.23    610.25 o 
 -22   0  22      790.10      677.58    619.67 o 
 -20   0  22     6148.71     6944.24   1041.57 o 
 -18   0  22      866.69      945.57    524.72 o 
 -16   0  22    10260.78     9641.45   1247.06 o 
 -14   0  22      128.84      351.05    198.86 o 
 -12   0  22     7482.45     8463.22    675.82 o 
 -10   0  22     8026.69     8526.49    836.95 o 
  -8   0  22    10378.54    12256.18    862.11 o 
  -6   0  22    15285.94    16694.19   1030.23 o 
  -4   0  22     1733.89     2361.18    452.65 o 
  -2   0  22     7547.89     8486.19    866.03 o 
   0   0  22     3646.82     4335.97    476.88 o 
   2   0  22     9358.36     9019.97    694.18 o 
   4   0  22     2109.65     2438.28    383.05 o 
   6   0  22     4854.89     4237.69    826.85 o 
   8   0  22     1972.50     1227.29    634.74 o 
  10   0  22      230.92        0.00    419.88 o 
  12   0  22     1170.26      288.07    416.86 o 
 -29   1  22       73.45      155.89    459.34 o 
 -27   1  22       70.30      904.54    606.92 o 
 -25   1  22      361.92      155.63    258.27 o 
 -23   1  22       56.26        0.00    238.60 o 
 -21   1  22     1045.81      805.28    283.94 o 
 -19   1  22     1859.05     1846.39    261.19 o 
 -17   1  22       23.52      218.10    161.19 o 
 -15   1  22      304.18      360.64    225.92 o 
 -13   1  22      727.36     1295.87    182.67 o 
 -11   1  22     4209.03     3968.36    291.89 o 
  -9   1  22      644.82      789.73    180.85 o 
  -7   1  22        2.37        0.00    170.70 o 
  -5   1  22      553.63      362.83    331.49 o 
  -3   1  22        1.68        0.00    145.83 o 
  -1   1  22     7052.11     6960.78    437.11 o 
   1   1  22     4209.74     4212.69    339.77 o 
   3   1  22      559.89     4658.35   1662.82 o 
   5   1  22       15.83      397.40    209.45 o 
   7   1  22      409.91      916.67    319.25 o 
   9   1  22      378.94      603.95    429.35 o 
  11   1  22      122.27      220.54    302.74 o 
  13   1  22       84.13      133.15    270.12 o 
 -28   2  22      901.22      953.28    609.14 o 
 -26   2  22      229.92       34.13    287.08 o 
 -24   2  22      127.46      182.64    201.13 o 
 -22   2  22     3700.57     3457.21    351.49 o 
 -20   2  22     9967.05    10098.95    665.44 o 
 -18   2  22     2614.28     3203.29    330.16 o 
 -16   2  22     1978.58     2004.97    270.75 o 
 -14   2  22      651.34      451.28    330.06 o 
 -12   2  22     1540.30     1733.12    209.50 o 
 -10   2  22     1273.29     1352.98    193.12 o 
  -8   2  22     1447.21     1922.15    228.35 o 
  -6   2  22     1269.69     1510.74    202.34 o 
  -4   2  22     1193.44     1338.57    185.17 o 
  -2   2  22     6464.54     5852.93    352.12 o 
   0   2  22     1856.58     1618.63    273.41 o 
   2   2  22    10209.42    10515.14    681.29 o 
   4   2  22      804.51     1171.39    276.91 o 
   6   2  22     4266.77     5353.57    498.99 o 
   8   2  22     7110.97     6967.94    711.60 o 
  10   2  22     5130.02     4865.53    642.27 o 
  12   2  22      125.04      101.73    295.84 o 
 -27   3  22      403.77      775.95    492.77 o 
 -25   3  22     1432.88     1957.97    539.91 o 
 -23   3  22      455.02      216.24    261.96 o 
 -21   3  22     3388.84     3107.76    382.72 o 
 -19   3  22      829.26     1144.84    324.75 o 
 -17   3  22        3.82       12.99    181.74 o 
 -15   3  22     2874.21     2747.84    401.01 o 
 -13   3  22     3292.54     2964.10    426.29 o 
 -11   3  22     1495.96     2013.61    283.86 o 
  -9   3  22     5302.10     4960.19    311.66 o 
  -7   3  22    10275.98    10577.79    615.31 o 
  -5   3  22      975.67      407.82    225.54 o 
  -3   3  22      408.72      160.35    116.79 o 
  -1   3  22     4034.47     3454.71    320.08 o 
   1   3  22      190.53       94.96    152.30 o 
   3   3  22      319.68      616.10    213.54 o 
   5   3  22      579.32      405.97    230.79 o 
   7   3  22     3811.76     3919.25    427.63 o 
   9   3  22     1746.06     1635.76    370.50 o 
  11   3  22      428.92      450.98    436.58 o 
 -26   4  22      416.34     1074.48    508.57 o 
 -24   4  22       10.18      109.14    356.95 o 
 -22   4  22      374.81      465.78    355.05 o 
 -20   4  22      559.56      226.73    262.20 o 
 -18   4  22      244.27      279.22    266.58 o 
 -16   4  22      121.60       74.99    182.34 o 
 -14   4  22     2682.81     2637.01    415.26 o 
 -12   4  22     3301.40     4607.77    736.96 o 
 -10   4  22     2622.31     2015.81    298.00 o 
  -8   4  22      617.25      682.60    230.24 o 
  -6   4  22     2767.46     2438.94    419.26 o 
  -4   4  22      916.82     1071.89    366.73 o 
  -2   4  22     1628.43     2256.67    393.97 o 
   0   4  22      705.52      812.26    317.33 o 
   2   4  22     1684.86     2336.99    402.03 o 
   4   4  22      244.23      571.51    331.32 o 
   6   4  22       96.22        0.00    276.21 o 
   8   4  22        6.72      105.26    336.62 o 
 -23   5  22       90.32      159.73    350.19 o 
 -21   5  22     3486.46     3369.88    684.63 o 
 -19   5  22      958.19      668.53    445.71 o 
 -17   5  22      180.67      625.32    614.02 o 
 -15   5  22       84.27       27.84    272.40 o 
 -13   5  22        2.81        0.00    294.26 o 
 -11   5  22      486.49      359.18    218.49 o 
  -9   5  22     2018.61     1922.54    389.37 o 
  -7   5  22       29.01      164.32    231.53 o 
  -5   5  22     1217.59     1302.64    240.48 o 
  -3   5  22      659.59     1124.01    391.48 o 
  -1   5  22     2091.32     2569.25    426.98 o 
   1   5  22     3029.54     3384.46    526.37 o 
   3   5  22      114.65      624.53    384.06 o 
   5   5  22       55.81      425.38    337.78 o 
 -18   6  22     1228.91      829.06    374.78 o 
 -16   6  22     1529.74     1508.82    653.89 o 
 -14   6  22      188.20       83.26    267.85 o 
 -12   6  22      128.26        0.00    225.24 o 
 -10   6  22      843.40      227.03    313.72 o 
  -8   6  22       40.45        0.00    232.10 o 
  -6   6  22      827.69      844.19    370.68 o 
  -4   6  22     1340.94     1730.43    471.64 o 
  -2   6  22       11.50        0.00    345.26 o 
   0   6  22      226.12      561.00    467.05 o 
   2   6  22       10.41      258.43    308.76 o 
 -29   1  23      947.01      795.70    398.44 o 
 -27   1  23       43.88      122.01    299.36 o 
 -25   1  23     2359.21     3204.87    516.57 o 
 -23   1  23      257.69      452.02    450.20 o 
 -21   1  23     4956.09     4880.57    431.11 o 
 -19   1  23     6691.85     5985.39    447.18 o 
 -17   1  23     2197.62     2481.51    488.11 o 
 -15   1  23      408.36      416.98    178.12 o 
 -13   1  23       45.65      224.37    156.93 o 
 -11   1  23     1939.12     2255.20    279.60 o 
  -9   1  23     5510.59     5598.58    434.50 o 
  -7   1  23    23113.94    25686.16   1107.37 o 
  -5   1  23        7.20      170.26    158.00 o 
  -3   1  23      885.41     1034.94    218.16 o 
  -1   1  23     6768.94     7100.05    460.29 o 
   1   1  23     8699.97     8016.70    497.53 o 
   3   1  23      233.09      294.33    278.05 o 
   5   1  23      534.82       92.86    370.92 o 
   7   1  23     2037.88     2656.27    460.68 o 
   9   1  23     2185.44     2797.85    492.85 o 
  11   1  23       19.68      265.44    316.21 o 
 -28   2  23      233.26       63.09    314.00 o 
 -26   2  23      354.05        0.00    240.83 o 
 -24   2  23       80.89      422.79    323.30 o 
 -22   2  23      122.22        5.10    172.02 o 
 -20   2  23     1928.63     2469.82    437.33 o 
 -18   2  23     2896.21     2766.03    320.71 o 
 -16   2  23      616.30      648.52    211.29 o 
 -14   2  23       24.32      427.37    331.29 o 
 -12   2  23      235.31      229.19    165.57 o 
 -10   2  23     1023.35     1524.32    251.10 o 
  -8   2  23      244.22      338.91    152.04 o 
  -6   2  23      631.50      612.50    190.49 o 
  -4   2  23     2774.29     3020.23    268.82 o 
  -2   2  23     1056.03     1285.13    193.60 o 
   0   2  23      635.46     1062.78    365.72 o 
   2   2  23      788.80     1258.39    257.64 o 
   4   2  23        6.04       44.11    171.76 o 
   6   2  23      894.94      575.79    266.77 o 
   8   2  23       29.37       84.75    276.22 o 
  10   2  23       45.38      290.14    323.78 o 
 -27   3  23       44.95      366.45    545.65 o 
 -25   3  23      801.52      173.76    277.32 o 
 -23   3  23      566.86      202.99    194.99 o 
 -21   3  23      365.85      423.26    341.53 o 
 -19   3  23     1030.85     1140.92    293.02 o 
 -17   3  23     3203.15     2793.74    327.41 o 
 -15   3  23     3191.74     2786.20    337.66 o 
 -13   3  23      202.88      454.29    212.88 o 
 -11   3  23      156.78      898.37    306.44 o 
  -9   3  23    12412.67    12125.70    717.68 o 
  -7   3  23     6418.80     6415.09    506.25 o 
  -5   3  23        6.94      186.35    205.48 o 
  -3   3  23     1940.70     1332.19    222.84 o 
  -1   3  23     1878.24     2347.73    449.75 o 
   1   3  23     3739.82     3559.00    371.83 o 
   3   3  23      485.05      789.71    264.95 o 
   5   3  23      127.86      245.06    221.85 o 
   7   3  23      666.59      585.03    320.90 o 
   9   3  23     1640.48     2986.67   1117.97 o 
 -26   4  23      388.48        0.00    256.49 o 
 -24   4  23        0.97      260.20    252.36 o 
 -22   4  23       80.99      330.63    302.23 o 
 -20   4  23     6634.24     6208.60    697.96 o 
 -18   4  23     1251.21     1115.13    331.13 o 
 -16   4  23     2674.96     2887.47    472.09 o 
 -14   4  23     1131.15     1461.10    398.54 o 
 -12   4  23      865.89      776.89    260.80 o 
 -10   4  23      501.37      625.56    207.12 o 
  -8   4  23      727.17      623.97    225.29 o 
  -6   4  23     2542.84     2689.45    423.83 o 
  -4   4  23      241.42      555.15    313.18 o 
  -2   4  23     2272.98     2444.28    400.45 o 
   0   4  23       62.15      293.43    484.99 o 
   2   4  23      946.94     1269.78    396.59 o 
   4   4  23      405.17      416.77    323.81 o 
   6   4  23     1745.55     1379.68    455.09 o 
   8   4  23      223.60      271.93    424.02 o 
 -23   5  23        0.45      433.87    437.65 o 
 -21   5  23       81.11      121.18    322.25 o 
 -19   5  23      355.20      254.07    456.86 o 
 -17   5  23      160.12        0.00    463.88 o 
 -15   5  23     1416.43     4018.81   1649.48 o 
 -13   5  23        0.19       57.08    246.47 o 
 -11   5  23     2052.41     2385.87    404.37 o 
  -9   5  23     2039.36     2271.80    398.95 o 
  -7   5  23      855.72     1122.69    258.33 o 
  -5   5  23       43.37      339.17    284.13 o 
  -3   5  23       50.33      218.49    254.50 o 
  -1   5  23      256.36      530.20    303.10 o 
   1   5  23       38.18        0.00    340.91 o 
   3   5  23      587.24      678.10    373.19 o 
   5   5  23      287.22        0.00    275.99 o 
 -18   6  23     1293.71      871.67    413.93 o 
 -16   6  23       17.30        0.00    259.83 o 
 -14   6  23       98.67      373.94    284.40 o 
 -12   6  23      616.55       84.71    393.65 o 
 -10   6  23      298.45      152.48    287.63 o 
  -8   6  23      506.33      512.17    369.93 o 
  -6   6  23     2051.89     2409.20    495.18 o 
  -4   6  23      569.47     1219.93    428.90 o 
  -2   6  23     1668.37     1702.63    456.93 o 
   0   6  23      923.89      391.46    357.81 o 
 -28   0  24      645.70      511.68    523.61 o 
 -26   0  24      158.82      152.74    375.59 o 
 -24   0  24       20.22        0.00    336.62 o 
 -22   0  24      100.32        0.00    485.19 o 
 -20   0  24     3789.00     4389.96    811.74 o 
 -18   0  24    16350.67    13943.03   2184.74 o 
 -16   0  24       30.14       87.47    199.58 o 
 -14   0  24     1016.14      986.18    342.91 o 
 -12   0  24      325.20      365.51    256.27 o 
 -10   0  24       39.61      142.96    401.18 o 
  -8   0  24     2996.51     3664.77    558.36 o 
  -6   0  24    17601.78    20846.66   1401.55 o 
  -4   0  24     2278.95     2395.47    405.64 o 
  -2   0  24     2702.73     3201.75    467.19 o 
   0   0  24     1083.60     1414.77    347.43 o 
   2   0  24     4608.86     4556.96    754.95 o 
   4   0  24     3355.73     4189.19    783.39 o 
   6   0  24      252.68      452.85    344.80 o 
   8   0  24      111.03        0.00    396.29 o 
  10   0  24      906.56      131.08    420.63 o 
 -29   1  24      184.30        0.00    261.63 o 
 -27   1  24        4.96      164.80    250.72 o 
 -25   1  24      554.21      412.62    303.14 o 
 -23   1  24      320.00      329.19    462.16 o 
 -21   1  24      759.18      746.98    312.77 o 
 -19   1  24     1006.70      671.96    198.75 o 
 -17   1  24      341.44      842.15    350.76 o 
 -15   1  24        9.41      152.40    147.97 o 
 -13   1  24     1062.69     1108.31    215.33 o 
 -11   1  24     4195.48     3893.74    336.37 o 
  -9   1  24     9489.54     9955.86   1038.34 o 
  -7   1  24       17.01      163.45    189.60 o 
  -5   1  24     1928.14     2070.91    272.31 o 
  -3   1  24      666.26      866.57    379.33 o 
  -1   1  24     7237.94     7524.88    480.80 o 
   1   1  24     1555.78     1690.72    308.91 o 
   3   1  24      930.87     1129.70    298.38 o 
   5   1  24     1767.67     1977.13    382.23 o 
   7   1  24      721.67       12.66    238.67 o 
   9   1  24       78.52        8.63    282.19 o 
 -28   2  24     4109.27     3819.48    774.80 o 
 -26   2  24     3614.83     3569.90    545.48 o 
 -24   2  24     3428.27     2856.56    508.64 o 
 -22   2  24     1772.11     2094.02    363.11 o 
 -20   2  24     2348.45     2961.94    353.45 o 
 -18   2  24     3630.61     2902.27    358.89 o 
 -16   2  24      127.17      122.98    288.71 o 
 -14   2  24       25.03        0.00    207.03 o 
 -12   2  24     2452.12     2655.87    265.57 o 
 -10   2  24      172.66        0.00    140.07 o 
  -8   2  24     2358.11     2848.69    282.16 o 
  -6   2  24    10246.53    11488.16    620.51 o 
  -4   2  24     2841.00     2590.85    272.45 o 
  -2   2  24     7032.62     6573.77    435.98 o 
   0   2  24      208.04      570.97    223.71 o 
   2   2  24      878.06     1604.01    294.28 o 
   4   2  24     2758.14     2901.71    419.27 o 
   6   2  24      404.47      562.59    267.99 o 
   8   2  24      125.43        0.00    382.95 o 
  10   2  24     1192.53      802.04    380.19 o 
 -27   3  24      291.46      466.78    336.79 o 
 -25   3  24      485.33      699.46    337.02 o 
 -23   3  24      100.46      116.00    175.97 o 
 -21   3  24       64.13        0.00    184.25 o 
 -19   3  24      363.16      245.06    204.01 o 
 -17   3  24      133.62        0.00    181.40 o 
 -15   3  24     4279.41     3893.70    404.33 o 
 -13   3  24     1981.05     2124.55    292.65 o 
 -11   3  24     2262.26     2970.92    604.10 o 
  -9   3  24      359.94        0.00    196.92 o 
  -7   3  24    22624.31    22788.88   1199.33 o 
  -5   3  24     6930.31     6840.88    561.27 o 
  -3   3  24     4563.17     4139.26    568.18 o 
  -1   3  24      107.79      466.02    291.66 o 
   1   3  24       40.55      335.12    312.61 o 
   3   3  24      639.60      317.61    283.12 o 
   5   3  24      100.89      499.19    329.89 o 
   7   3  24      647.02      485.10    353.77 o 
 -24   4  24       40.68      320.08    280.44 o 
 -22   4  24      183.71        0.00    286.02 o 
 -20   4  24     2611.89     2345.15    492.30 o 
 -18   4  24     3675.58     3403.33    606.79 o 
 -16   4  24     2949.69     3524.69    499.32 o 
 -14   4  24       10.33        0.00    234.98 o 
 -12   4  24     1491.41     2006.55    463.38 o 
 -10   4  24     1179.06     1050.07    255.56 o 
  -8   4  24     1981.55     2423.45    326.81 o 
  -6   4  24     1880.03     1600.39    288.02 o 
  -4   4  24       47.28        0.00    254.60 o 
  -2   4  24      306.31      166.67    263.68 o 
   0   4  24      255.00       93.00    277.25 o 
   2   4  24     1523.12     1385.53    504.02 o 
   4   4  24      721.62      739.17    515.69 o 
   6   4  24      371.49      325.69    423.01 o 
 -21   5  24      517.67      757.88    350.41 o 
 -19   5  24      101.31       60.32    287.83 o 
 -17   5  24     3742.77     3784.12    574.88 o 
 -15   5  24      309.25       94.33    257.80 o 
 -13   5  24      123.42      218.25    288.54 o 
 -11   5  24     2136.04     2639.66    439.96 o 
  -9   5  24      100.12        0.00    216.49 o 
  -7   5  24      932.81      663.20    388.35 o 
  -5   5  24        5.39      488.70    327.77 o 
  -3   5  24      660.14      871.40    372.17 o 
  -1   5  24     4955.85     5319.32    662.34 o 
   1   5  24     2627.60     4018.36    637.44 o 
   3   5  24      577.93      533.30    395.37 o 
 -16   6  24     1289.37     1321.07    431.22 o 
 -14   6  24      246.74      335.21    303.04 o 
 -12   6  24      378.68      829.65    378.43 o 
 -10   6  24     1127.66      505.98    312.25 o 
  -8   6  24      423.73      892.43    468.32 o 
  -6   6  24      185.23      257.28    532.30 o 
  -4   6  24        0.30       54.44    265.33 o 
  -2   6  24       34.34        0.00    317.85 o 
 -29   1  25      607.93      440.40    351.19 o 
 -27   1  25        6.01        0.00    316.11 o 
 -25   1  25     2730.49     2574.34    510.70 o 
 -23   1  25      233.36      530.84    283.25 o 
 -21   1  25       45.88        0.00    157.70 o 
 -19   1  25      591.77      556.65    202.13 o 
 -17   1  25     2437.09     2714.72    340.78 o 
 -15   1  25     1208.33     1441.75    222.21 o 
 -13   1  25      779.67     1216.88    340.04 o 
 -11   1  25    10314.45    11052.66    619.77 o 
  -9   1  25     1531.96     1980.04    292.85 o 
  -7   1  25    11455.27    12578.90    707.68 o 
  -5   1  25     9198.11     9226.10    578.93 o 
  -3   1  25     1124.95     2053.11    281.55 o 
  -1   1  25     5040.45     5418.47    429.64 o 
   1   1  25     5933.42     5369.43    489.94 o 
   3   1  25       23.66      722.03    269.42 o 
   5   1  25     1337.85     1135.36    370.77 o 
   7   1  25       95.22       41.86    259.30 o 
   9   1  25     1004.80     1502.39    413.70 o 
 -28   2  25      331.21      831.69    379.14 o 
 -26   2  25       20.24       69.43    244.31 o 
 -24   2  25      127.69        0.00    307.74 o 
 -22   2  25      919.08     1508.25    319.17 o 
 -20   2  25      123.66      253.98    215.09 o 
 -18   2  25      189.89      200.00    198.81 o 
 -16   2  25       60.02      102.18    185.40 o 
 -14   2  25     2007.96     1482.49    341.39 o 
 -12   2  25      217.23      306.85    255.60 o 
 -10   2  25     1236.91     1825.69    261.25 o 
  -8   2  25       47.96      588.20    236.69 o 
  -6   2  25     2816.78     3520.20    335.37 o 
  -4   2  25     5111.16     5242.53    412.78 o 
  -2   2  25     1309.88     2151.45    320.21 o 
   0   2  25      598.08      601.00    296.29 o 
   2   2  25     1369.68     1265.30    304.92 o 
   4   2  25       82.22       28.41    185.48 o 
   6   2  25        3.80      236.58    268.84 o 
   8   2  25      112.99        0.00    307.61 o 
 -25   3  25      528.21      720.02    378.58 o 
 -23   3  25       66.05      353.38    212.12 o 
 -21   3  25        2.20        8.39    326.77 o 
 -19   3  25       16.60      285.65    294.76 o 
 -17   3  25     1995.43     1952.70    293.68 o 
 -15   3  25      435.69      542.66    296.06 o 
 -13   3  25       75.55      389.35    295.43 o 
 -11   3  25     1258.77     1050.57    269.96 o 
  -9   3  25      607.09      802.60    269.34 o 
  -7   3  25     1175.40     1234.76    279.16 o 
  -5   3  25     3414.79     3319.87    355.84 o 
  -3   3  25      794.02      608.59    299.04 o 
  -1   3  25      246.35      269.82    308.29 o 
   1   3  25     1811.73     1679.31    415.07 o 
   3   3  25      672.00      887.42    387.09 o 
   5   3  25     1480.23     1025.25    406.45 o 
   7   3  25      411.12     1010.98    804.76 o 
 -24   4  25      129.27       37.43    237.72 o 
 -22   4  25     1098.15      592.46    411.53 o 
 -20   4  25      444.22        0.00    258.10 o 
 -18   4  25      469.74      283.87    298.46 o 
 -16   4  25       30.79      197.70    344.02 o 
 -14   4  25     2402.42     3397.27    485.53 o 
 -12   4  25      225.68       45.98    222.92 o 
 -10   4  25      380.23      585.86    235.57 o 
  -8   4  25      150.27        0.00    201.90 o 
  -6   4  25     9345.64     9274.73    724.06 o 
  -4   4  25     1770.59     2075.78    734.02 o 
  -2   4  25     1308.04     1192.11    384.46 o 
   0   4  25      436.23        0.00    286.54 o 
   2   4  25      802.68      146.66    288.24 o 
   4   4  25       30.34      214.31    286.88 o 
 -21   5  25       42.98        0.00    313.09 o 
 -19   5  25        3.94        0.00    293.61 o 
 -17   5  25     1794.70     4745.27   1806.45 o 
 -15   5  25      600.99      666.06    365.42 o 
 -13   5  25      728.45      166.82    292.47 o 
 -11   5  25      479.97      473.66    308.59 o 
  -9   5  25      284.44      119.41    315.94 o 
  -7   5  25      845.38      986.31    359.45 o 
  -5   5  25      138.21       73.40    286.02 o 
  -3   5  25       41.32      285.19    322.36 o 
  -1   5  25      290.93        0.00    364.00 o 
   1   5  25      163.54      193.60    287.56 o 
 -14   6  25      404.68      212.68    324.25 o 
 -12   6  25      784.82      357.47    315.93 o 
 -10   6  25        3.40        0.00    320.81 o 
  -8   6  25        7.72      468.04    470.91 o 
  -6   6  25     2186.04     3037.81    620.92 o 
 -28   0  26      361.84        0.00    512.50 o 
 -26   0  26      140.06      148.46    409.21 o 
 -24   0  26      205.42      488.51    476.44 o 
 -22   0  26     3579.80     2897.46    685.68 o 
 -20   0  26      800.75     1062.29   1052.87 o 
 -18   0  26     4881.87     4829.02    800.04 o 
 -16   0  26     1936.30     1759.66    352.22 o 
 -14   0  26     6541.48     7210.83    734.86 o 
 -12   0  26      838.78     1145.80    383.72 o 
 -10   0  26     2140.35     2855.69    533.70 o 
  -8   0  26       70.32      682.04    435.11 o 
  -6   0  26    13485.84    15109.57   1371.84 o 
  -4   0  26     8909.15    11278.29   1001.97 o 
  -2   0  26        8.29       51.19    201.56 o 
   0   0  26        0.25        0.00    242.80 o 
   2   0  26      122.78      126.53    630.97 o 
   4   0  26       84.44       39.55    324.97 o 
   6   0  26        8.63        0.00    332.96 o 
   8   0  26      375.33      122.53    404.85 o 
 -27   1  26       54.06      421.31    340.06 o 
 -25   1  26      121.03      339.26    469.63 o 
 -23   1  26       75.45       53.43    285.45 o 
 -21   1  26       42.66       94.37    404.03 o 
 -19   1  26      338.81      156.14    216.05 o 
 -17   1  26      215.74      652.87    326.48 o 
 -15   1  26      117.22      179.22    151.45 o 
 -13   1  26       53.34      160.39    181.10 o 
 -11   1  26      906.97     1125.22    228.10 o 
  -9   1  26        0.26      176.00    172.33 o 
  -7   1  26     2277.80     2589.65    309.29 o 
  -5   1  26      139.51      216.81    175.64 o 
  -3   1  26       47.75      272.59    183.99 o 
  -1   1  26     1351.21      510.01    271.37 o 
   1   1  26      702.50      366.00    225.50 o 
   3   1  26       12.30        0.00    261.29 o 
   5   1  26       50.89      595.38    350.16 o 
   7   1  26        0.41        0.00    266.18 o 
 -26   2  26      618.53      909.28    387.28 o 
 -24   2  26      895.96     1319.63    565.46 o 
 -22   2  26     7629.65     7854.69    658.98 o 
 -20   2  26     3832.40     3549.42    396.59 o 
 -18   2  26       19.62      150.62    308.13 o 
 -16   2  26       34.55       15.98    209.91 o 
 -14   2  26      832.25      583.40    249.05 o 
 -12   2  26      894.70      823.25    318.89 o 
 -10   2  26      636.21      380.27    193.41 o 
  -8   2  26      606.76      468.38    198.51 o 
  -6   2  26    18459.27    17794.49    882.01 o 
  -4   2  26      830.60     1480.85    248.66 o 
  -2   2  26        2.78        0.00    187.44 o 
   0   2  26      964.70     1114.80    293.12 o 
   2   2  26     2516.32     2058.48    351.64 o 
   4   2  26     1025.41     1116.93    344.49 o 
   6   2  26     1320.02      838.09    374.80 o 
 -25   3  26      809.44     1104.34    607.46 o 
 -23   3  26       49.65      558.58    305.00 o 
 -21   3  26       14.02      255.00    264.21 o 
 -19   3  26      252.16        0.00    226.99 o 
 -17   3  26     1432.08     1482.76    364.90 o 
 -15   3  26       21.75      509.79    346.02 o 
 -13   3  26       11.71      530.32    437.92 o 
 -11   3  26     2107.62     2447.41    413.13 o 
  -9   3  26      653.89      746.93    264.46 o 
  -7   3  26     2312.86     2446.19    339.55 o 
  -5   3  26     1668.66     1471.36    317.71 o 
  -3   3  26     1786.74     2275.99    473.69 o 
  -1   3  26      765.95      941.78    422.48 o 
   1   3  26      352.68      602.51    343.18 o 
   3   3  26      715.39     1158.24    413.71 o 
   5   3  26        2.90        0.00    287.40 o 
 -22   4  26      307.40        0.00    328.22 o 
 -20   4  26      632.44        0.00    265.19 o 
 -18   4  26      572.54      975.57    353.55 o 
 -16   4  26     1810.42     2193.31    450.07 o 
 -14   4  26     4180.07     4184.29    558.18 o 
 -12   4  26     1288.59     1264.89    317.39 o 
 -10   4  26        0.82      246.92    212.07 o 
  -8   4  26      152.56      185.52    205.89 o 
  -6   4  26     1053.33      835.25    338.34 o 
  -4   4  26     1109.03      740.49    353.30 o 
  -2   4  26      102.30        0.00    251.54 o 
   0   4  26      693.31      604.29    418.12 o 
   2   4  26       13.44      269.12    419.14 o 
 -19   5  26      506.27      276.67    418.12 o 
 -17   5  26     1765.36     2092.70    478.15 o 
 -15   5  26       19.89        0.00    267.08 o 
 -13   5  26        4.41        0.00    285.99 o 
 -11   5  26     1878.80     1750.57    513.27 o 
  -9   5  26      121.33      168.82    254.43 o 
  -7   5  26     1699.33     1700.22    468.35 o 
  -5   5  26     1563.11     2842.54    558.60 o 
  -3   5  26     1298.25     1364.61    446.85 o 
  -1   5  26      818.24      331.37    355.31 o 
 -27   1  27       81.83      240.51    313.34 o 
 -25   1  27      458.81      475.25    485.17 o 
 -23   1  27      100.57        0.00    253.11 o 
 -21   1  27      771.59      671.23    333.84 o 
 -19   1  27     2067.05     1815.17    422.26 o 
 -17   1  27       91.26      138.89    335.97 o 
 -15   1  27     3492.46     3270.67    331.16 o 
 -13   1  27      427.55      353.23    195.32 o 
 -11   1  27     9511.58     9900.34    658.44 o 
  -9   1  27     1460.58     1637.38    296.11 o 
  -7   1  27     1096.75     1342.43    280.49 o 
  -5   1  27     5992.23     6265.36    512.12 o 
  -3   1  27     6990.84     7139.94    558.84 o 
  -1   1  27      527.42      757.90    353.27 o 
   1   1  27      388.87      412.74    251.30 o 
   3   1  27       20.59      141.45    281.46 o 
   5   1  27      816.31      551.10    370.96 o 
 -26   2  27      180.70      620.63    339.22 o 
 -24   2  27      263.96      566.63    372.73 o 
 -22   2  27      132.68      107.78    207.33 o 
 -20   2  27      111.63      221.27    203.35 o 
 -18   2  27      290.59       48.36    251.69 o 
 -16   2  27       11.69        0.00    183.27 o 
 -14   2  27      484.83      284.13    284.90 o 
 -12   2  27     1099.06      850.25    338.21 o 
 -10   2  27     2314.35     2826.77    334.06 o 
  -8   2  27      218.92      513.42    210.02 o 
  -6   2  27     1195.84     1107.13    245.00 o 
  -4   2  27     1722.53     2037.29    276.46 o 
  -2   2  27      476.80      700.70    291.19 o 
   0   2  27       92.98      731.05    472.02 o 
   2   2  27       15.42        0.00    199.81 o 
   4   2  27      156.80        0.00    238.84 o 
 -25   3  27      459.96     1052.76    742.69 o 
 -23   3  27     1728.27     1705.80    425.94 o 
 -21   3  27     1285.98     1978.31    428.93 o 
 -19   3  27      589.18      558.66    306.12 o 
 -17   3  27     2251.16     2312.10    472.35 o 
 -15   3  27     1257.24     2702.53    480.77 o 
 -13   3  27      144.11      758.18    353.71 o 
 -11   3  27     1185.32     1315.59    352.31 o 
  -9   3  27      363.56      344.66    245.46 o 
  -7   3  27      196.45       50.73    196.82 o 
  -5   3  27     2436.81     2365.56    488.77 o 
  -3   3  27     2158.24     1571.99    421.92 o 
  -1   3  27        4.78      278.90    406.20 o 
   1   3  27      133.86      216.40    329.59 o 
   3   3  27       31.06      801.32    472.25 o 
 -22   4  27       26.10      572.35    364.78 o 
 -20   4  27      795.10      143.45    265.13 o 
 -18   4  27       25.03        0.00    270.68 o 
 -16   4  27        2.61      111.42    286.53 o 
 -14   4  27     1179.15     1362.41    376.85 o 
 -12   4  27      799.20      644.77    315.44 o 
 -10   4  27     1138.84      477.55    241.25 o 
  -8   4  27      696.66      985.87    275.87 o 
  -6   4  27     2942.38     2971.06    520.34 o 
  -4   4  27     1899.78     2972.72    553.78 o 
  -2   4  27      607.96      815.04    602.29 o 
   0   4  27      331.29       44.79    286.94 o 
 -17   5  27      570.09      124.95    300.63 o 
 -15   5  27      280.15      173.85    293.57 o 
 -13   5  27      454.38        0.00    279.48 o 
 -11   5  27      234.67      132.90    280.53 o 
  -9   5  27        7.56        0.00    406.49 o 
  -7   5  27        8.39        0.64    292.35 o 
  -5   5  27      534.66      350.66    358.44 o 
  -3   5  27      817.35      553.89    463.25 o 
 -26   0  28      406.75      966.73    608.86 o 
 -24   0  28      290.69      273.83    446.18 o 
 -22   0  28     2851.72     2269.78    726.90 o 
 -20   0  28     2292.85     2146.22    819.32 o 
 -18   0  28     1577.54     1667.28    698.77 o 
 -16   0  28       34.73       49.06    208.58 o 
 -14   0  28     5616.17     5509.50    713.84 o 
 -12   0  28     2051.43     3461.31    788.31 o 
 -10   0  28     2017.44     2338.52    761.10 o 
  -8   0  28     1632.60     1614.23    429.27 o 
  -6   0  28     5211.41     5874.85    740.49 o 
  -4   0  28     8840.59     9125.73    903.30 o 
  -2   0  28      762.13      186.87    376.81 o 
   0   0  28      360.80      946.52    482.71 o 
   2   0  28       42.63      514.43    483.96 o 
   4   0  28      343.74      370.15    463.34 o 
 -27   1  28      272.60       64.56    286.85 o 
 -25   1  28        5.13      690.27    657.07 o 
 -23   1  28        2.10      524.58    315.68 o 
 -21   1  28      345.62      903.19    350.11 o 
 -19   1  28     1854.22     2468.50    385.11 o 
 -17   1  28     3793.34     3718.36    426.14 o 
 -15   1  28      360.98      205.75    194.79 o 
 -13   1  28      857.35      803.76    243.54 o 
 -11   1  28        2.25      215.00    345.91 o 
  -9   1  28     2062.05     1870.68    326.81 o 
  -7   1  28     1098.89     1695.77    300.26 o 
  -5   1  28     1490.38     2224.24    331.72 o 
  -3   1  28     2528.63     2511.68    410.02 o 
  -1   1  28      583.33      191.25    216.66 o 
   1   1  28       31.25      435.93    299.46 o 
   3   1  28      718.45     1225.07    474.89 o 
   5   1  28      207.05       53.64    298.76 o 
 -26   2  28       51.69      191.98    307.51 o 
 -24   2  28      176.64      241.23    320.26 o 
 -22   2  28     1246.33     1255.40    469.77 o 
 -20   2  28     1037.59     1329.56    433.22 o 
 -18   2  28     1367.35     2216.25    380.92 o 
 -16   2  28      141.16        0.00    274.45 o 
 -14   2  28     1182.80      995.73    501.26 o 
 -12   2  28     5192.39     4677.41    548.53 o 
 -10   2  28       15.63      214.28    184.63 o 
  -8   2  28     2276.73     2345.28    411.20 o 
  -6   2  28     1244.99     1453.62    376.58 o 
  -4   2  28     3306.62     3349.31    407.63 o 
  -2   2  28      155.38      200.47    236.43 o 
   0   2  28       62.13      240.39    241.91 o 
   2   2  28      354.61      702.36    383.27 o 
   4   2  28      140.10     1279.42    954.16 o 
 -23   3  28      582.53     1221.51    766.01 o 
 -21   3  28       63.78       22.59    226.55 o 
 -19   3  28     1607.98     1417.86    518.16 o 
 -17   3  28      134.55      140.54    260.43 o 
 -15   3  28     4198.55     4051.20    626.09 o 
 -13   3  28     2007.91     2949.91    561.57 o 
 -11   3  28     5133.36     4904.44    623.10 o 
  -9   3  28     1742.04     1066.27    312.57 o 
  -7   3  28      564.64      616.93    264.15 o 
  -5   3  28       65.53      733.05    477.93 o 
  -3   3  28      322.72      643.81    436.16 o 
  -1   3  28      596.34     1075.40    379.01 o 
   1   3  28     1177.11      533.90    342.91 o 
 -20   4  28     1754.92     2066.70    656.66 o 
 -18   4  28      199.16      125.65    328.37 o 
 -16   4  28      123.70      449.32    390.39 o 
 -14   4  28     1726.15     1420.17    435.11 o 
 -12   4  28      524.20      937.05    403.84 o 
 -10   4  28      522.82      557.73    308.48 o 
  -8   4  28      229.65        0.00    237.06 o 
  -6   4  28      395.79     1053.13    363.59 o 
  -4   4  28      602.07      838.36    515.44 o 
  -2   4  28     1276.76     1451.00    476.22 o 
 -15   5  28       95.72      172.34    321.65 o 
 -13   5  28      181.45      317.55    319.69 o 
 -11   5  28       34.61        0.00    432.82 o 
  -9   5  28      143.30       87.24    325.71 o 
  -7   5  28      539.36      369.49    410.73 o 
 -25   1  29        7.14        0.00    278.60 o 
 -23   1  29      334.44      283.96    296.45 o 
 -21   1  29      592.58      581.44    346.51 o 
 -19   1  29     6542.94     6498.92    684.92 o 
 -17   1  29      184.02        0.00    390.46 o 
 -15   1  29     1118.80     1300.09    306.04 o 
 -13   1  29     1056.39     1260.82    280.15 o 
 -11   1  29     3634.46     4249.01    604.51 o 
  -9   1  29     1212.06     1503.70    312.17 o 
  -7   1  29       43.71       20.21    233.81 o 
  -5   1  29       35.58      184.78    209.63 o 
  -3   1  29     3332.78     3060.85    430.14 o 
  -1   1  29      180.43      333.26    262.36 o 
   1   1  29      441.09      325.47    297.02 o 
   3   1  29     1479.04     1649.57    462.10 o 
 -24   2  29      299.47       98.61    429.58 o 
 -22   2  29      155.14      357.83    325.56 o 
 -20   2  29      360.46      623.71    395.80 o 
 -18   2  29      126.89        0.00    212.88 o 
 -16   2  29      687.28      943.75    288.61 o 
 -14   2  29      418.59      296.19    222.01 o 
 -12   2  29      823.71      170.96    175.93 o 
 -10   2  29      334.86       76.50    174.85 o 
  -8   2  29      239.44      256.54    266.74 o 
  -6   2  29      593.78      149.78    202.66 o 
  -4   2  29      387.24     1184.78    309.83 o 
  -2   2  29       52.91      658.19    347.30 o 
   0   2  29       13.64      105.24    242.74 o 
   2   2  29        2.17      123.42    319.12 o 
 -23   3  29       43.88        0.00    309.82 o 
 -21   3  29      399.59      876.72    347.00 o 
 -19   3  29     2436.70     1522.07    406.87 o 
 -17   3  29       21.72        0.00    270.12 o 
 -15   3  29        0.91       88.42    439.97 o 
 -13   3  29      363.73      265.08    338.32 o 
 -11   3  29     1751.10     2186.93    394.94 o 
  -9   3  29     1475.47     1707.48    463.82 o 
  -7   3  29      132.34      281.85    331.17 o 
  -5   3  29       55.01        0.00    358.85 o 
  -3   3  29     1501.98     1257.98    488.75 o 
  -1   3  29      930.64      516.41    350.78 o 
 -18   4  29      558.77      910.97    420.16 o 
 -16   4  29      227.33      781.31    441.29 o 
 -14   4  29     1630.26     1916.95    535.13 o 
 -12   4  29     1560.18     2170.39    473.31 o 
 -10   4  29      511.40      337.75    512.18 o 
  -8   4  29     1478.95     1357.20    608.42 o 
  -6   4  29       64.88      460.97    358.17 o 
  -4   4  29     1056.22     1212.19    425.93 o 
 -24   0  30      610.20       30.66    410.60 o 
 -22   0  30      214.51      398.64    514.69 o 
 -20   0  30     1011.34     1905.75    697.24 o 
 -18   0  30     7874.76     8912.48   1330.44 o 
 -16   0  30     5437.55     5971.09    698.37 o 
 -14   0  30      577.62      538.18    344.73 o 
 -12   0  30     1005.77     1181.15    442.71 o 
 -10   0  30      998.53     1171.03    425.00 o 
  -8   0  30     3004.14     3083.67    606.33 o 
  -6   0  30       76.63        0.00    313.12 o 
  -4   0  30       21.85      517.70    346.16 o 
  -2   0  30      121.82      341.73    425.77 o 
   0   0  30     1042.35      662.10    471.79 o 
   2   0  30      309.81      761.15    601.98 o 
 -25   1  30      257.86       25.92    282.50 o 
 -23   1  30      173.95      356.94    315.01 o 
 -21   1  30      188.65      655.36    422.34 o 
 -19   1  30      913.80     1116.52    549.70 o 
 -17   1  30     1606.05     2375.63    413.26 o 
 -15   1  30      106.87      272.88    212.89 o 
 -13   1  30      238.68      199.64    221.73 o 
 -11   1  30      189.02      376.65    239.56 o 
  -9   1  30     1205.30     1785.25    393.93 o 
  -7   1  30      530.24      365.35    246.03 o 
  -5   1  30      505.25      696.48    303.68 o 
  -3   1  30      989.77     1259.18    358.31 o 
  -1   1  30      145.95      286.07    295.78 o 
   1   1  30       23.04      344.10    326.19 o 
 -22   2  30       53.75        8.04    313.39 o 
 -20   2  30       78.85      397.83    302.48 o 
 -18   2  30     4724.73     4495.57    550.32 o 
 -16   2  30      524.25     1137.94    352.20 o 
 -14   2  30     2608.22     3192.92    565.54 o 
 -12   2  30      352.16      401.62    258.63 o 
 -10   2  30      394.54      462.58    288.09 o 
  -8   2  30     1482.53     1734.27    393.24 o 
  -6   2  30        6.03        0.00    302.08 o 
  -4   2  30      455.24      724.84    397.46 o 
  -2   2  30      318.92      394.49    350.71 o 
   0   2  30     1804.97      570.05    383.48 o 
 -21   3  30      102.74       84.78    278.44 o 
 -19   3  30     1713.79     1278.49    422.31 o 
 -17   3  30       79.19       94.72    280.56 o 
 -15   3  30      837.95      877.32    398.47 o 
 -13   3  30      341.02      250.27    404.04 o 
 -11   3  30     2893.22     3143.39    546.98 o 
  -9   3  30      180.76      259.21    249.01 o 
  -7   3  30      277.05        6.27    234.89 o 
  -5   3  30      497.35      775.50    392.16 o 
  -3   3  30       11.35        0.00    352.16 o 
 -16   4  30      199.49      311.27    385.10 o 
 -14   4  30        0.02       50.55    277.62 o 
 -12   4  30      122.28       16.76    311.06 o 
 -10   4  30       68.10        0.00    430.46 o 
  -8   4  30     1384.98      831.89    434.16 o 
 -23   1  31      654.15       19.52    468.08 o 
 -21   1  31      295.32     1006.43    621.65 o 
 -19   1  31     5296.99     5055.49    751.35 o 
 -17   1  31     2832.89     2008.62    547.52 o 
 -15   1  31      769.69      861.72    330.49 o 
 -13   1  31      973.15      606.16    267.81 o 
 -11   1  31     2551.13     2148.26    554.53 o 
  -9   1  31      113.33        0.00    204.63 o 
  -7   1  31     1305.84     1761.80    341.62 o 
  -5   1  31     1206.96     1268.35    485.83 o 
  -3   1  31      300.52       93.57    248.15 o 
  -1   1  31      163.39      235.92    279.07 o 
 -22   2  31        6.56      436.11    433.82 o 
 -20   2  31      774.93      487.05    431.77 o 
 -18   2  31     1587.44     1270.50    430.32 o 
 -16   2  31      862.84      644.59    381.07 o 
 -14   2  31      254.74      381.85    319.62 o 
 -12   2  31     1009.35      155.33    236.77 o 
 -10   2  31      103.81      150.30    256.85 o 
  -8   2  31       52.69        0.00    280.51 o 
  -6   2  31       13.66        0.00    246.39 o 
  -4   2  31      173.62       95.96    339.39 o 
  -2   2  31       81.62        0.00    301.64 o 
 -19   3  31      922.48     1014.26    394.14 o 
 -17   3  31      782.44      684.11    393.37 o 
 -15   3  31      747.25      683.23    574.03 o 
 -13   3  31      102.90        0.00    374.62 o 
 -11   3  31      544.02      478.90    331.07 o 
  -9   3  31      212.05      620.23    362.84 o 
  -7   3  31      972.45      145.79    348.52 o 
  -5   3  31      542.11      715.55    430.81 o 
 -22   0  32        2.74      237.31    468.71 o 
 -20   0  32        0.82        0.00    534.91 o 
 -18   0  32     3440.29     4119.53    965.55 o 
 -16   0  32     6281.10     6989.62   1233.19 o 
 -14   0  32      149.86      432.13    360.41 o 
 -12   0  32      934.40     1512.86    522.16 o 
 -10   0  32       78.13      992.85    463.59 o 
  -8   0  32      303.05        0.00    316.41 o 
  -6   0  32      340.11      861.15    697.53 o 
  -4   0  32     2162.98     2756.22    743.74 o 
 -21   1  32      210.59      235.08    315.93 o 
 -19   1  32       78.99      210.83    330.04 o 
 -17   1  32       19.50      224.88    353.99 o 
 -15   1  32       62.23      531.54    305.53 o 
 -13   1  32      120.51       82.21    230.28 o 
 -11   1  32      484.38      563.55    461.87 o 
  -9   1  32       49.95        0.00    234.02 o 
  -7   1  32        0.70      489.92    301.16 o 
  -5   1  32      212.33      689.26    407.18 o 
 -20   2  32      129.16      109.37    367.60 o 
 -18   2  32      560.99      528.18    392.25 o 
 -16   2  32     3084.18     2441.77    538.18 o 
 -14   2  32       48.81        5.06    244.94 o 
 -12   2  32       20.44      267.20    309.49 o 
 -10   2  32       38.18       53.95    257.67 o 
  -8   2  32       53.24        0.00    325.33 o 
  -6   2  32        9.17      235.08    338.79 o 
 -15   3  32     1273.78     1941.91    538.37 o 
 -13   3  32        2.12       13.11    325.14 o 
 -11   3  32      319.13      305.69    372.81 o 
 -19   1  33      293.74      280.12    359.51 o 
 -17   1  33     1262.70     1327.72    847.61 o 
 -15   1  33      411.26      589.00    321.96 o 
 -13   1  33      315.09       74.97    220.56 o 
 -11   1  33      429.56      600.22    379.42 o 
  -9   1  33      299.73      301.73    252.47 o 
  -7   1  33       56.30      113.82    261.05 o 
 -14   2  33       65.89       41.20    394.19 o 
 -12   2  33      345.69      202.49    266.69 o 
 -10   2  33       22.32      519.47    333.39 o 
 -14   0  34      458.59        0.00    370.53 o 
                                                 
